# Supplementary material for: Inferring interaction type in gene regulatory networks using co-expression data
Source: Algorithms Mol Biol. 2015 Jul 8;10:23. doi: 10.1186/s13015-015-0054-4 (PMC4495944; doi:10.1186/s13015-015-0054-4)
Supplement: Additional file 2: — Signed GRNs. The list of benchmark GRNs contains E. coli high confidence, Prostate cancer, and in silico constructed. [file 13015_2015_54_MOESM2_ESM.xlsx]

## Sheet: GRNs
E. coli high confidence GRN				Prostate cancer GRN				In silico constructed GRN
gene1	gene2	sign		gene1	gene2	sign		gene1	gene2	sign
accB	accC	negative		FASN	IGF1	positive		TRPV6	RARRES1	negative
acrR	acrA	negative		IL10	NR3C1	positive		FOXA1	ACTA1	negative
acrR	acrB	negative		STAT1	ALB	positive		IGHM	GPX3	negative
acrR	micF	negative		EGR1	COMP	positive		CXCR4	GPX3	negative
ada	aidB	positive		IGF1	CCND1	positive		FOXA1	RARRES1	negative
ada	alkA	positive		BDNF	FOS	positive		LOC100126583	ACTA1	negative
adiY	adiA	positive		FN1	ILK	positive		CXCR4	ACTA1	negative
adiY	gadA	positive		TFRC	STAT5A	positive		CLDN4	AGT	negative
adiY	gadB	positive		GATA3	AURKA	positive		TRPV6	TTN	negative
adiY	gadC	positive		JUN	GJA1	positive		CYAT1	ACTA1	negative
adiY	gadX	positive		SMAD3	KLK3	positive		LOC100126583	AGT	negative
adiY	gltB	positive		ILK	ISL1	positive		CXCR4	AGT	negative
adiY	gltD	positive		TEAD4	NOS3	positive		TFAP2A	GPX3	negative
adiY	gltF	positive		IL10	IL4	positive		IGHM	AGT	negative
agaR	agaA	negative		CCL4L2	ALB	positive		LOC100126583	GPX3	negative
agaR	agaB	negative		MEF2C	SOX4	positive		IGHM	ACTA1	negative
agaR	agaC	negative		F2R	EGR1	positive		IGHM	TTN	negative
agaR	agaD	negative		PTGS2	KNG1	positive		IGHV4-31	ACTA1	negative
agaR	agaI	negative		FOS	IL6	positive		CLDN4	ACTA1	negative
agaR	agaS	negative		MYH11	IGF1	positive		IGHM	IFI27	negative
agaR	agaV	negative		JUN	ATF3	positive		TFAP2A	ACTA1	negative
agaR	agaW	negative		PTGS2	IL6	positive		CXCR4	TTN	negative
agaR	kbaY	negative		EDNRA	NOS3	positive		CLDN4	RARRES1	negative
agaR	kbaZ	negative		CXCR4	IL4	positive		IGHV4-31	TTN	negative
allR	allA	negative		HSD3B1	IL4	positive		CYAT1	TTN	negative
allR	allB	negative		PTGS2	EGR1	positive		TRPV6	IFI27	negative
allR	allS	negative		MAP2K6	FOS	positive		TRPV6	ACTA1	negative
allR	gcl	negative		ALB	CCL2	positive		CLDN4	GPX3	negative
allR	glxK	negative		BDNF	IGF1	positive		CYAT1	IFI27	negative
allR	glxR	negative		ANGPT1	EGR1	positive		CXCR4	IFI27	negative
allR	hyi	negative		CDH1	CCND1	positive		IGHV4-31	AGT	negative
allR	ybbW	negative		IL10	CD14	positive		FOXA1	TTN	negative
allR	ybbY	negative		STAT5A	CDH1	positive		TRPV6	AGT	negative
allS	allC	positive		TFRC	IL4	positive		FOXA1	IFI27	negative
allS	allD	positive		JUN	IGF1	positive		LOC100126583	TTN	negative
appY	appA	positive		KNG1	IL6	positive		CLDN4	IFI27	negative
appY	appB	positive		BDNF	VEGFB	positive		CYAT1	GPX3	negative
appY	appC	positive		KLF6	ATF3	positive		FOXA1	AGT	negative
appY	hyaA	positive		FGF2	EGR1	positive		LOC100126583	IFI27	negative
appY	hyaB	positive		FOS	CCNB1	positive		TRPV6	CXCR4	positive
appY	hyaC	positive		BGN	IL6	positive		TFAP2A	TTN	negative
appY	hyaD	positive		MYLK	CALM3	positive		FOXA1	GPX3	negative
appY	hyaE	positive		IL6	CCL2	positive		CYAT1	AGT	negative
appY	hyaF	positive		ABL1	CCND1	positive		IGHV4-31	GPX3	negative
appY	yccB	positive		NOS3	NAMPT	positive		TFAP2A	AGT	negative
araC	araE	positive		F3	CCL2	positive		LOC100126583	FOXA1	positive
araC	araF	positive		PTGS2	WNT5A	positive		FOXA1	CYAT1	positive
araC	araG	positive		SPP1	AGT	positive		FOXA1	IGHV4-31	positive
araC	araH	positive		PTGS2	APOE	positive		CLDN4	TTN	negative
araC	araJ	positive		PTGS2	FGF2	positive		IGHV4-31	IFI27	negative
araC	xylA	negative		FN1	IGF1	positive		TFAP2A	RARRES1	negative
araC	xylB	negative		SELP	LTF	positive		TFAP2A	IFI27	negative
arcA	aceE	negative		FGF2	CCND1	positive		IGHV4-31	TFAP2A	positive
arcA	aceF	negative		FOS	IGF1	positive		FOXA1	IGHM	positive
arcA	ackA	positive		ZYX	TWIST1	positive		CYAT1	RARRES1	negative
arcA	acnA	negative		FGFR1	EDNRA	positive		LOC100126583	RARRES1	negative
arcA	acnB	negative		KRT18	ETS2	positive		CYAT1	TFAP2A	positive
arcA	aldA	negative		CCK	FOS	positive		FOXA1	CXCR4	positive
arcA	appA	positive		GJA1	FGF2	positive		IGHM	RARRES1	negative
arcA	appB	positive		IL15	IL4	positive		IGHV4-31	RARRES1	negative
arcA	appC	positive		CAV1	IGF1	positive		LOC100126583	TFAP2A	positive
arcA	betA	negative		MAOB	DDC	positive		TRPV6	GPX3	negative
arcA	betB	negative		IL15	CD69	positive		RARRES1	TTN	positive
arcA	betI	negative		FN1	SNAI2	positive		TFAP2A	IGHM	positive
arcA	betT	negative		IL15	IL6	positive		TRPV6	CYAT1	positive
arcA	cadA	negative		ITPR1	PLSCR1	positive		TRPV6	LOC100126583	positive
arcA	cadB	negative		F2R	CCND1	positive		CLDN4	IGHV4-31	positive
arcA	caiA	positive		F3	F2RL1	positive		TRPV6	IGHV4-31	positive
arcA	caiB	positive		FN1	ATF3	positive		TFAP2A	TRPV6	positive
arcA	caiC	positive		PTGDS	PTGS2	positive		CLDN4	CYAT1	positive
arcA	caiD	positive		F3	SELP	positive		FOXA1	CLDN4	positive
arcA	caiE	positive		FGF2	ENPP2	positive		TTN	AGT	positive
arcA	caiT	positive		SPP1	EGR1	positive		CXCR4	RARRES1	negative
arcA	citC	negative		KNG1	SELP	positive		LOC100126583	CLDN4	positive
arcA	citD	negative		FGF2	PDGFRA	positive		GPX3	AGT	positive
arcA	citE	negative		JUN	IL6	positive		TTN	IFI27	positive
arcA	citF	negative		EZH2	IL6	positive		TRPV6	IGHM	positive
arcA	citG	negative		NKX2-2	ACTA1	positive		CLDN4	IGHM	positive
arcA	citX	negative		PTGS2	NOS3	positive		FOXA1	TFAP2A	positive
arcA	cydA	positive		IGF1	EGR2	positive		CLDN4	TFAP2A	positive
arcA	cydB	positive		PTGS2	F2RL1	positive		CLDN4	CXCR4	positive
arcA	cydC	positive		AGT	F3	positive		ACTA1	RARRES1	positive
arcA	cydD	positive		PITX1	GDF15	positive		TFAP2A	CXCR4	positive
arcA	cyoA	negative		ID1	CCND1	positive		TRPV6	CLDN4	positive
arcA	cyoB	negative		NOS3	ANGPT1	positive		TTN	GPX3	positive
arcA	cyoC	negative		IL6	JUND	positive		ACTA1	IFI27	positive
arcA	cyoD	negative		JUN	CCND1	positive		GPX3	RARRES1	positive
arcA	cyoE	negative		AOC3	SELP	positive		AGT	RARRES1	positive
arcA	dctA	negative		MAP2K6	GDF15	positive		AGT	ACTA1	positive
arcA	dcuC	positive		CXCR4	CCL2	positive		GPX3	IFI27	positive
arcA	dpiA	positive		IL10	CCL18	positive		IFI27	RARRES1	positive
arcA	dpiB	positive		ILK	CCND1	positive		AGT	IFI27	positive
arcA	fadA	negative		MAPK8	ATF3	positive		ACTA1	GPX3	positive
arcA	fadB	negative		F3	IL6	positive		FOXA1	TRPV6	positive
arcA	fadD	negative		BDNF	FGF2	positive		LOC100126583	CXCR4	positive
arcA	fadE	negative		STAT5A	IGF1	positive		CYAT1	CXCR4	positive
arcA	fadH	negative		PTGS2	ILK	positive		IGHM	CXCR4	positive
arcA	fadI	negative		MUC1	CCND1	positive		IGHV4-31	CXCR4	positive
arcA	fadJ	negative		EZH2	HOXB13	positive		TTN	ACTA1	positive
arcA	fadL	negative		FOS	CARTPT	positive		IGHV4-31	IGHM	positive
arcA	focA	positive		BMP6	CDH1	positive		CYAT1	IGHM	positive
arcA	fumA	negative		CXCR4	IL6	positive		LOC100126583	IGHM	positive
arcA	fumB	positive		STAT6	IL4	positive		LOC100126583	IGHV4-31	positive
arcA	fumC	negative		STAT1	IL15	positive		LOC100126583	CYAT1	positive
arcA	gadA	positive		IGF1	NOS3	positive		CYAT1	IGHV4-31	positive
arcA	gadX	positive		LGALS3	CCND1	positive
arcA	gatA	negative		FN1	FGF2	positive
arcA	gatB	negative		IL6	CST4	positive
arcA	gatC	negative		BDNF	CCND1	positive
arcA	gatD	negative		FOSB	LGALS1	positive
arcA	gatY	negative		CDKN1C	PLAGL1	positive
arcA	gatZ	negative		FOS	FOSB	positive
arcA	glcA	negative		FOS	KNG1	positive
arcA	glcB	negative		FOS	TFF3	positive
arcA	glcD	negative		BDNF	IL6	positive
arcA	glcF	negative		ITPR1	FGF7	positive
arcA	glcG	negative		KNG1	CCND1	positive
arcA	glpA	negative		MUC1	LGALS3	positive
arcA	glpB	negative		NR1H2	APOE	positive
arcA	glpC	negative		CYR61	CCND1	positive
arcA	glpD	negative		NOS3	FGF2	positive
arcA	gltA	negative		IL10	CXCR4	positive
arcA	hemA	positive		AGT	FN1	positive
arcA	hyaA	positive		MAPK8	EGR1	positive
arcA	hyaB	positive		IGF1	IGFBP5	positive
arcA	hyaC	positive		EDNRA	ILK	positive
arcA	hyaD	positive		ZEB1	IGF1	positive
arcA	hyaE	positive		SELP	VWF	positive
arcA	hyaF	positive		FN1	TGFB3	positive
arcA	hybA	negative		KLK3	IL4	positive
arcA	hybB	negative		FOS	F2RL1	positive
arcA	hybC	negative		FOS	FGF2	positive
arcA	hybD	negative		FHL2	FOS	positive
arcA	hybE	negative		CCK	FGF2	positive
arcA	hybF	negative		PRRX1	TNC	positive
arcA	hybG	negative		MEF2C	JUN	positive
arcA	hybO	negative		ACTA1	CCL2	positive
arcA	icd	negative		PTTG1	FGF2	positive
arcA	lldD	negative		MAPK8	CCND1	positive
arcA	lldP	negative		FGF2	MMP7	positive
arcA	lldR	negative		PTGS2	RBMS1	positive
arcA	lpd	negative		WNT5A	CCND1	positive
arcA	mdh	negative		ATF3	GDF15	positive
arcA	moeA	positive		IGF1	TWIST1	positive
arcA	moeB	positive		FN1	IL6	positive
arcA	ndh	positive		MYO10	BMP6	positive
arcA	nuoA	negative		IQGAP2	CDH1	positive
arcA	nuoB	negative		F3	PTX3	positive
arcA	nuoC	negative		PTGS2	MAP2K6	positive
arcA	nuoE	negative		AR	IGFBP5	positive
arcA	nuoF	negative		EGR1	CCND1	positive
arcA	nuoG	negative		FN1	ALB	positive
arcA	nuoH	negative		IL10	NOS3	positive
arcA	nuoI	negative		F3	EGR1	positive
arcA	nuoJ	negative		BDNF	TPM1	positive
arcA	nuoK	negative		IL10	PDLIM7	positive
arcA	nuoL	negative		JUN	NOS3	positive
arcA	nuoM	negative		NOS3	ARG2	positive
arcA	nuoN	negative		ABL1	CDKN2A	positive
arcA	oppA	negative		JUN	KNG1	positive
arcA	oppB	negative		IGF1	HAPLN1	positive
arcA	oppC	negative		FN1	CCL2	positive
arcA	oppD	negative		BDNF	ALDH1A2	positive
arcA	oppF	negative		FGF2	IL6	positive
arcA	pflB	positive		MAPK8	CCL2	positive
arcA	prfA	positive		CLU	IL6	positive
arcA	prmC	positive		F3	FGF2	positive
arcA	ptsG	negative		CA3	CCND1	positive
arcA	puuA	negative		PTGS2	FOS	positive
arcA	puuD	negative		IL6	LTF	positive
arcA	puuR	negative		SPP1	IGF1	positive
arcA	rhaT	negative		FGF7	IL6	positive
arcA	rplB	negative		CDH1	CBX7	positive
arcA	rplC	negative		MFGE8	TP63	positive
arcA	rplD	negative		GATA3	STAT6	positive
arcA	rplP	negative		AR	IL6	positive
arcA	rplV	negative		IGF1	IL6	negative
arcA	rplW	negative		IL10	JUN	negative
arcA	rpmC	negative		NOS3	IL6	negative
arcA	rpoS	negative		IGF1	PDGFRA	negative
arcA	rpsC	negative		CD14	IL4	negative
arcA	rpsJ	negative		MICA	IL10	negative
arcA	rpsQ	negative		CDH1	SNAI2	negative
arcA	rpsS	negative		DPT	IL4	negative
arcA	rutA	positive		EDNRA	IGF1	negative
arcA	rutB	positive		MAPK8	NAMPT	negative
arcA	rutC	positive		BTG2	CCND1	negative
arcA	rutD	positive		CDC20	EGR1	negative
arcA	rutE	positive		FGG	SLC36A1	negative
arcA	rutF	positive		RAP1GAP	IL6	negative
arcA	rutG	positive		IFITM3	SPP1	negative
arcA	sodA	negative		GJA1	MFGE8	negative
arcA	ssb	negative		CDH1	TGFB3	negative
arcA	tpx	negative		BAX	IL6	negative
arcA	treB	positive		MAP2K6	CCL2	negative
arcA	treC	positive		ATF3	IL6	negative
arcA	ubiA	negative		CXCR4	FGF2	negative
arcA	ubiC	negative		CDH1	MMP7	negative
arcA	uvrA	negative		IL6	NAMPT	negative
arcA	xylR	positive		NOS3	KNG1	negative
arcA	ybdN	positive		PTGS2	STAT6	negative
arcA	yccB	positive		BMP6	IL6	negative
arcA	ydeA	negative		TGFBR2	EGR1	negative
arcA	yfiD	positive		CES1	IL6	negative
argP	argO	positive		PTGS2	NR3C1	negative
argP	dapB	positive		ILK	CDH1	negative
argP	dapD	positive		PTGS2	IL4	negative
argP	dnaA	positive		SPP1	GJA1	negative
argP	dnaN	positive		CXCR4	VHL	negative
argP	gdhA	positive		PDLIM7	BAX	negative
argP	lysA	positive		FGFR1	TEAD4	negative
argP	lysC	positive		SIM2	MYOM2	negative
argP	lysP	positive		FOS	GDF15	negative
argP	nrdA	positive		JUN	MAPK8	negative
argP	nrdB	positive		FN1	IGFBP5	negative
argP	recF	positive		SELP	IL4	negative
argP	yfaE	positive		CDKN2A	CFD	negative
argR	argA	negative		EDNRB	FGF2	negative
argR	argB	negative		FOS	CCND1	negative
argR	argC	negative		AGT	FOS	negative
argR	argD	negative		CDKN2A	CDK1	negative
argR	argE	negative		F3	IL4	negative
argR	argF	negative		ANGPT2	LMO2	negative
argR	argG	negative		KLK3	IL6	negative
argR	argH	negative		TNC	CDH1	negative
argR	argI	negative		IL10	FOS	negative
argR	artI	negative		JUN	CDKN2A	negative
argR	artJ	negative		AR	CDH1	negative
argR	artM	negative		ZEB1	BMP6	negative
argR	artP	negative		IL10	CCL2	negative
argR	artQ	negative		IL7R	IL4	negative
argR	astA	positive		IL6	APOE	negative
argR	astB	positive		MAPK8	FOS	negative
argR	astC	positive		ATF3	NDRG1	negative
argR	astD	positive		STAT6	SELP	negative
argR	astE	positive		ZEB1	CDH1	negative
argR	carA	negative		JUN	RHOB	negative
argR	carB	negative		PTGS2	AGT	negative
argR	gltB	negative		PTGS2	HPGD	negative
argR	gltD	negative		IL10	IL6	negative
argR	gltF	negative		FOS	IL4	negative
argR	hisJ	negative		IL10	PDE4B	negative
argR	hisM	negative		IL6	CCND1	negative
argR	hisP	negative		FN1	GAS1	negative
argR	hisQ	negative		CCND1	SFRP1	negative
argR	infB	negative		IL4	CCND1	negative
argR	metY	negative		PTGS2	IGF1	negative
argR	nusA	negative		ATP2A2	IL6	negative
argR	pnp	negative		PTGS2	F3	negative
argR	rbfA	negative		CDKN2A	CCND1	negative
argR	rpsO	negative		MMP7	JUND	negative
argR	truB	negative		FOXC1	MMP7	negative
arsR	arsB	negative		CAMK2G	FOS	negative
arsR	arsC	negative		JUN	FOS	negative
ascG	ascB	negative		CDKN2A	CBX7	negative
ascG	ascF	negative		VHL	CCND1	negative
ascG	htpG	negative		F2R	CDH1	negative
ascG	prpR	negative		ZEB1	CDH13	negative
ascG	ybiT	negative		CAV1	CCND1	negative
asnC	asnA	positive		TPM1	FGF2	negative
asnC	mioC	negative		IL6	IL4	negative
asnC	mnmG	negative		CXCR4	NOS3	negative
atoC	atoA	positive		BGN	FGF2	negative
atoC	atoB	positive		IL10	F3	negative
atoC	atoD	positive		FHL2	CDH1	negative
atoC	atoE	positive		MAPK8	GJA1	negative
baeR	acrD	positive		AGT	NOS3	negative
baeR	baeS	positive		IL6	ANXA1	negative
baeR	mdtA	positive		PTGS2	RARB	negative
baeR	mdtB	positive		AGT	IL6	negative
baeR	mdtC	positive		PTGS2	CDH1	negative
baeR	mdtD	positive		STAT1	FOS	negative
baeR	spy	positive		BDNF	ADRB2	negative
betI	betA	negative		IL6	NR3C1	negative
betI	betB	negative		PDLIM7	CDH1	negative
betI	betT	negative		ID1	CDKN2A	negative
birA	bioA	negative		IL10	PTGS2	negative
birA	bioB	negative		ID1	KLK3	negative
birA	bioC	negative		SERPINF2	F13A1	no sign
birA	bioD	negative		NCOA3	NR4A1	no sign
birA	bioF	negative		ADRB2	SLC9A3R1	no sign
crp	aaeA	negative		DLG3	ATP2B4	no sign
crp	aaeB	negative		FN1	FGG	no sign
crp	aaeR	negative		WWTR1	TEAD4	no sign
crp	aaeX	negative		CALM3	IQGAP2	no sign
crp	aceA	negative		JUNB	JUND	no sign
crp	aceB	negative		TPM3	MYL1	no sign
crp	aceE	positive		F2R	EDNRA	no sign
crp	aceF	positive		DMD	TTN	no sign
crp	aceK	negative		CKS2	CCNB2	no sign
crp	acnA	positive		ZWINT	BUB1	no sign
crp	acnB	positive		KRT18	DSP	no sign
crp	acs	positive		KRT18	SVIL	no sign
crp	actP	positive		IGF1	FGF2	no sign
crp	aer	positive		TPM2	RRAD	no sign
crp	agaA	positive		GAS6	SERPING1	no sign
crp	agaV	positive		ACTN1	CLU	no sign
crp	agaW	positive		MAPK8	JUND	no sign
crp	agp	positive		FGFR1OP	STAT1	no sign
crp	aldA	positive		AR	FLNA	no sign
crp	aldB	positive		PBX1	NR3C1	no sign
crp	ampD	negative		CCND1	CRYAB	no sign
crp	ampE	negative		FERMT2	ACTA2	no sign
crp	ansB	positive		NR4A2	NR1H2	no sign
crp	araA	positive		F2RL1	ANXA1	no sign
crp	araB	positive		FN1	GAPDH	no sign
crp	araC	positive		TNNC2	TPM2	no sign
crp	araD	positive		CD3D	NR3C1	no sign
crp	araE	positive		SHBG	PLP2	no sign
crp	araF	positive		LPAR1	F2RL1	no sign
crp	araG	positive		PTGS2	GSK3B	no sign
crp	araH	positive		PPP3CA	PPP3CB	no sign
crp	argG	positive		MAPK8	DUSP1	no sign
crp	aroA	negative		ACTN1	ILK	no sign
crp	ascB	positive		CFD	GAS6	no sign
crp	ascF	positive		TFDP2	CCND1	no sign
crp	aspA	positive		TCF21	CRYAB	no sign
crp	bglB	positive		AR	RLN1	no sign
crp	bglF	positive		SERPINF2	CLU	no sign
crp	bglG	positive		DMD	TPM2	no sign
crp	bhsA	negative		COL4A6	COL11A1	no sign
crp	caiA	positive		FOS	CDK1	no sign
crp	caiB	positive		DLG3	CALM3	no sign
crp	caiC	positive		PDLIM7	STAT2	no sign
crp	caiD	positive		PROS1	LTF	no sign
crp	caiE	positive		BAX	SH3GLB1	no sign
crp	caiF	positive		CCK	EDNRA	no sign
crp	caiT	positive		CCL5	VCAN	no sign
crp	chbA	positive		KIF3A	KIF5B	no sign
crp	chbB	positive		ATP2A2	SLN	no sign
crp	chbC	positive		FGFR2	PAK4	no sign
crp	chbF	positive		DPYSL3	PALLD	no sign
crp	chbG	positive		ABL1	PLSCR1	no sign
crp	chbR	positive		IGK@	CFD	no sign
crp	citC	negative		GSN	SEMG1	no sign
crp	citD	negative		GPR162	LTF	no sign
crp	citE	negative		ZYX	VHL	no sign
crp	citF	negative		ILK	NCK2	no sign
crp	citG	negative		TPM3	TTN	no sign
crp	citX	negative		ATF6	NFYA	no sign
crp	cpdB	positive		NCOA3	FOS	no sign
crp	csgD	positive		COL4A6	COL6A2	no sign
crp	csgE	positive		SYCP1	HSPA2	no sign
crp	csgF	positive		CXCL2	CCL21	no sign
crp	csgG	positive		NCOA3	CCND1	no sign
crp	csiD	positive		MYH11	LMOD1	no sign
crp	csiE	positive		AR	ERBB3	no sign
crp	cspE	positive		STAT1	IL6ST	no sign
crp	cstA	positive		SNAP23	YKT6	no sign
crp	cyaA	negative		IL6ST	OSMR	no sign
crp	cyaR	positive		IGF1	NCK2	no sign
crp	cyoA	positive		DMD	MYBPC1	no sign
crp	cyoB	positive		ANGPT1	ITGA5	no sign
crp	cyoC	positive		OCLN	PLSCR1	no sign
crp	cyoD	positive		STAT1	IGF1	no sign
crp	cyoE	positive		TPM3	MYBPC1	no sign
crp	cysG	negative		PTRF	TFF1	no sign
crp	dctA	positive		PROS1	FN1	no sign
crp	dcuA	positive		ITGA5	ITGB4	no sign
crp	dcuB	positive		FGB	ITGA5	no sign
crp	dcuR	positive		LRIG1	ERBB3	no sign
crp	dksA	positive		RBPMS	PITX1	no sign
crp	dpiA	negative		MYLK	MYL2	no sign
crp	dpiB	negative		TPM2	MYL3	no sign
crp	dsdA	positive		ACTA1	IL6	no sign
crp	dsdX	positive		KRT18	KRT15	no sign
crp	entA	positive		MYOM1	MYLPF	no sign
crp	entB	positive		SFPQ	NR3C1	no sign
crp	entC	positive		TPM3	ACTA1	no sign
crp	entD	positive		DES	MYL3	no sign
crp	entE	positive		SMAD3	ANPEP	no sign
crp	epd	positive		UBE2C	CDC20	no sign
crp	exuT	positive		PTTG1	CDH1	no sign
crp	fadD	positive		SRGAP2	SLC25A12	no sign
crp	fadH	positive		ACTN1	PALLD	no sign
crp	fadL	negative		ACTA1	TPM2	no sign
crp	fbaA	positive		GPC4	CSPG4	no sign
crp	feaR	positive		CDC20	MAD2L1	no sign
crp	fecA	positive		CYR61	PTGS2	no sign
crp	fecB	positive		CACNA1D	CACNA1C	no sign
crp	fecC	positive		SHBG	DES	no sign
crp	fecD	positive		MYBPC1	MYL1	no sign
crp	fecE	positive		NR4A2	VDR	no sign
crp	fepA	positive		FGFR1	FGF2	no sign
crp	fiu	positive		TPM2	PDLIM7	no sign
crp	fixA	positive		FGA	NID1	no sign
crp	fixB	positive		TPM1	TMOD1	no sign
crp	fixC	positive		PLN	CAMK2G	no sign
crp	fixX	positive		CAMK2G	NOS3	no sign
crp	flhC	positive		DYNC1I2	DYNC1I1	no sign
crp	flhD	positive		FN1	ANPEP	no sign
crp	focA	positive		JUNB	FOSB	no sign
crp	focB	positive		MTF2	EZH2	no sign
crp	fucI	positive		BIN1	CACNA1C	no sign
crp	fucK	positive		FN1	PF4	no sign
crp	fucP	positive		CLU	ALB	no sign
crp	fucR	positive		MX1	TRPC1	no sign
crp	fucU	positive		CDK1	BUB1B	no sign
crp	fumA	positive		KIF3A	CALM3	no sign
crp	fumB	positive		HIST2H4B	IL6	no sign
crp	fur	positive		JUN	MAZ	no sign
crp	gabD	positive		DST	SPAG5	no sign
crp	gabP	positive		AR	NCOA3	no sign
crp	gabT	positive		TGFB1I1	TRAF4	no sign
crp	gadA	negative		TGFBR2	CCNB1	no sign
crp	gadB	negative		NEDD4	SMAD3	no sign
crp	gadC	negative		GAS6	KNG1	no sign
crp	gadE	negative		ITPR1	PDE5A	no sign
crp	gadX	negative		COL11A1	COL6A2	no sign
crp	galP	positive		SHBG	ATP5A1	no sign
crp	galS	positive		ABL1	MUC1	no sign
crp	gapA	positive		TNK2	BIN1	no sign
crp	gatA	positive		IL15	CDH1	no sign
crp	gatB	positive		CALM3	AURKA	no sign
crp	gatC	positive		PTPRC	CD3D	no sign
crp	gatD	positive		MYH11	TPM2	no sign
crp	gatY	positive		TFRC	OPTN	no sign
crp	gatZ	positive		JUNB	IL6	no sign
crp	gcd	negative		CACNA1D	HSPA2	no sign
crp	gdhA	negative		MYH11	TPM3	no sign
crp	glcC	positive		SERPINF2	SERPING1	no sign
crp	glgS	positive		MYL9	MYH2	no sign
crp	glpA	positive		DSP	DES	no sign
crp	glpB	positive		RAP1GAP	GNAZ	no sign
crp	glpC	positive		HSPD1	ALDH2	no sign
crp	glpD	positive		AR	FHL2	no sign
crp	glpE	positive		FOS	MAZ	no sign
crp	glpF	positive		SHBG	CLDN4	no sign
crp	glpG	positive		SHBG	AP2B1	no sign
crp	glpK	positive		LPAR4	F2RL1	no sign
crp	glpQ	positive		OGT	ACTB	no sign
crp	glpR	positive		GAS6	PF4	no sign
crp	glpT	positive		ABL1	RIN1	no sign
crp	glpX	positive		F5	PF4	no sign
crp	gltA	positive		ID1	CDC20	no sign
crp	gltB	negative		SERPING1	TGFB3	no sign
crp	gltD	negative		BASP1	CALM3	no sign
crp	gltF	negative		PROS1	F5	no sign
crp	gntK	positive		AR	NR3C1	no sign
crp	gntP	positive		COL9A2	COL4A6	no sign
crp	gntT	positive		LPAR1	KNG1	no sign
crp	gntU	positive		FOS	LMNB1	no sign
crp	gntX	positive		DES	TPM3	no sign
crp	grpE	positive		CDC20	CCNB1	no sign
crp	guaA	positive		ATF3	JUND	no sign
crp	guaB	positive		NEDD4	CBLB	no sign
crp	gutM	positive		MYH7	MYOM2	no sign
crp	gutQ	positive		LPAR1	EDNRA	no sign
crp	gyrA	positive		TNK2	AR	no sign
crp	hflC	negative		PARP4	CDK1	no sign
crp	hflK	negative		AR	GSK3B	no sign
crp	hflX	negative		JUN	NEDD4	no sign
crp	hfq	negative		PBX1	MEIS1	no sign
crp	hlyE	positive		MYL1	TMOD1	no sign
crp	hofB	positive		DPYSL3	ACTA1	no sign
crp	hofC	positive		NCOA3	VDR	no sign
crp	hofM	positive		TGFB1I1	ILK	no sign
crp	hofN	positive		CCL21	ANXA1	no sign
crp	hofO	positive		STAT1	STAT6	no sign
crp	hofP	positive		FHL2	IGFBP5	no sign
crp	hpt	positive		KAT5	GAPDH	no sign
crp	hupA	positive		SHBG	SORD	no sign
crp	hupB	positive		GSN	LTF	no sign
crp	hyfA	positive		BGN	CSPG4	no sign
crp	hyfB	positive		FOS	NR3C1	no sign
crp	hyfC	positive		CLU	SERPING1	no sign
crp	hyfD	positive		ACTN1	KNG1	no sign
crp	hyfE	positive		CFD	KNG1	no sign
crp	hyfF	positive		TNNC2	MYL2	no sign
crp	hyfG	positive		MAPK8	JUNB	no sign
crp	hyfH	positive		MUC1	ERBB3	no sign
crp	hyfI	positive		FN1	F13A1	no sign
crp	hyfJ	positive		PTPRC	SLAMF1	no sign
crp	hyfR	positive		CXCR4	FLNA	no sign
crp	idnD	positive		FOS	FOXA1	no sign
crp	idnK	positive		CCL5	CCL21	no sign
crp	idnO	positive		FBLN1	NID1	no sign
crp	idnR	positive		ADH5	TP63	no sign
crp	idnT	positive		ADRB2	VIPR2	no sign
crp	ilvB	positive		CDKN2A	UCHL1	no sign
crp	ilvN	positive		LPAR1	CCL21	no sign
crp	infB	negative		SPON1	APOE	no sign
crp	ivbL	positive		PLK1	BUB1B	no sign
crp	kbaZ	positive		CSPG4	VCAN	no sign
crp	lacI	positive		CLU	LTF	no sign
crp	lamB	positive		SEMG1	LTF	no sign
crp	lsrA	positive		CCK	EDNRB	no sign
crp	lsrB	positive		GAS6	F13A1	no sign
crp	lsrC	positive		DMD	SGCA	no sign
crp	lsrD	positive		MYL3	TPM1	no sign
crp	lsrF	positive		CCL5	CCL2	no sign
crp	lsrG	positive		AR	HMGB2	no sign
crp	lsrK	positive		FGFR1	NEDD4	no sign
crp	lsrR	positive		DES	TMOD1	no sign
crp	malE	positive		ACTA1	GAS7	no sign
crp	malF	positive		AR	JUN	no sign
crp	malG	positive		GCNT1	MUC1	no sign
crp	malK	positive		SFPQ	FHL2	no sign
crp	malM	positive		JUN	EGR1	no sign
crp	malS	positive		ACTB	SMAD3	no sign
crp	malT	positive		PLK1	TERF1	no sign
crp	malX	positive		DYNC1I2	DNALI1	no sign
crp	malY	positive		ALB	TGFB3	no sign
crp	manX	positive		ATF3	EZH2	no sign
crp	manY	positive		CDKN2A	DAPK1	no sign
crp	manZ	positive		FLNA	CCNB2	no sign
crp	marA	positive		ACTB	VHL	no sign
crp	marB	positive		TPM1	MYL2	no sign
crp	marR	positive		DES	TNNC2	no sign
crp	mdh	positive		S100A4	S100P	no sign
crp	mdtE	negative		DES	SYNM	no sign
crp	mdtF	negative		ACTA1	ACTC1	no sign
crp	melA	positive		MYOM1	MYOM2	no sign
crp	melB	positive		HSD3B1	NR4A1	no sign
crp	melR	positive		MED21	VDR	no sign
crp	metK	negative		SVIL	NR3C1	no sign
crp	metY	negative		MAP1B	GAPDH	no sign
crp	mglA	positive		CBX4	CBX7	no sign
crp	mglB	positive		CALD1	FERMT2	no sign
crp	mglC	positive		CXCL2	ANXA1	no sign
crp	mhpA	positive		TOP2A	NR4A1	no sign
crp	mhpB	positive		MED12	VDR	no sign
crp	mhpC	positive		SMAD3	JUNB	no sign
crp	mhpD	positive		ACTN1	CDH1	no sign
crp	mhpE	positive		FN1	FGB	no sign
crp	mhpF	positive		PLK1	CALM3	no sign
crp	mhpR	positive		KLRG1	CDH1	no sign
crp	modA	positive		LAMA1	ITGA7	no sign
crp	modB	positive		AR	SFPQ	no sign
crp	modC	positive		ITGA6	ITGB4	no sign
crp	mpl	positive		PTTG1	PLK1	no sign
crp	mtlA	positive		CDKN2A	KAT5	no sign
crp	mtlD	positive		SFPQ	STAT6	no sign
crp	mtlR	positive		STAT1	IL6	no sign
crp	murP	positive		TPM2	TTN	no sign
crp	murQ	positive		GSTP1	JUN	no sign
crp	nanA	positive		CDKN2A	EGR1	no sign
crp	nanC	positive		HBB	LAMB2	no sign
crp	nanE	positive		ACTC1	PALLD	no sign
crp	nanK	positive		SERPINF2	TGFB3	no sign
crp	nanM	positive		ZYX	CDK1	no sign
crp	nanT	positive		PITX1	EGR1	no sign
crp	narQ	negative		MYLPF	MYL3	no sign
crp	nfuA	positive		FN1	SERPING1	no sign
crp	nirB	negative		MYH11	MYH2	no sign
crp	nirC	negative		TRIB1	ITGA5	no sign
crp	nirD	negative		MEF2C	HLF	no sign
crp	nlpE	negative		MUC1	ST6GALNAC2	no sign
crp	nmpC	positive		CDK1	BUB1	no sign
crp	nrdA	positive		JUN	BAX	no sign
crp	nrdB	positive		F5	SERPING1	no sign
crp	nupC	positive		FAS	FASN	no sign
crp	nusA	negative		GBP2	ICAM3	no sign
crp	ompA	positive		LPAR4	EDNRA	no sign
crp	ompF	positive		KLF6	IGF1	no sign
crp	osmY	negative		LPAR4	F2R	no sign
crp	oxyR	positive		FGG	F13A1	no sign
crp	paaA	positive		NOS3	CALM3	no sign
crp	paaB	positive		MYL3	MYL2	no sign
crp	paaC	positive		GPC4	VCAN	no sign
crp	paaD	positive		MYH7	MYL1	no sign
crp	paaE	positive		KDM4C	CCNB1	no sign
crp	paaF	positive		RGS10	IFI27	no sign
crp	paaG	positive		ADD1	CAPG	no sign
crp	paaH	positive		TAGLN	CNN1	no sign
crp	paaI	positive		CCNF	FBXL5	no sign
crp	paaJ	positive		MYBPC1	MYH2	no sign
crp	paaK	positive		ITGA6	MDK	no sign
crp	pdhR	positive		AR	CAV1	no sign
crp	pflB	positive		S100A4	ANXA2	no sign
crp	pgk	positive		KIF5B	KIF11	no sign
crp	pncB	negative		FGG	FGA	no sign
crp	pnp	negative		MYH11	MYBPC1	no sign
crp	ppdD	positive		LPAR1	CCK	no sign
crp	prpB	positive		DDX17	SF1	no sign
crp	prpC	positive		MYH11	RHOB	no sign
crp	prpD	positive		FLNA	FOLH1	no sign
crp	prpE	positive		PTPRC	CD79A	no sign
crp	prpR	positive		NEDD4	GJA1	no sign
crp	psiE	negative		ATF3	CCND1	no sign
crp	ptsG	positive		CDK1	CALM3	no sign
crp	putP	negative		EVI5	PLK1	no sign
crp	rbfA	negative		CDC20	CDK1	no sign
crp	rbsA	positive		FZD7	WNT5A	no sign
crp	rbsB	positive		FHL1	TTN	no sign
crp	rbsC	positive		TGFBR2	TGFBR3	no sign
crp	rbsD	positive		STAT1	VDR	no sign
crp	rbsK	positive		CAV1	GJA1	no sign
crp	rbsR	positive		CDK1	GADD45G	no sign
crp	relA	positive		HBD	HBG2	no sign
crp	rhaA	positive		FEZ1	WWC1	no sign
crp	rhaB	positive		SMAD3	BPTF	no sign
crp	rhaD	positive		ACTN1	ZYX	no sign
crp	rhaR	positive		KNG1	CCL21	no sign
crp	rhaS	positive		UBE2C	CDK1	no sign
crp	rhaT	positive		CITED2	SMAD3	no sign
crp	rof	negative		KAT5	PLK1	no sign
crp	rpsO	negative		OCLN	CAV1	no sign
crp	sbmC	positive		LPAR4	ANXA1	no sign
crp	sdhA	positive		KAT5	HIST1H2AB	no sign
crp	sdhB	positive		CDC20	TK1	no sign
crp	sdhC	positive		TRIP10	RHOB	no sign
crp	sdhD	positive		AP2B1	BUB1	no sign
crp	serA	positive		CCK	F2RL1	no sign
crp	serC	negative		DES	TPM1	no sign
crp	sfsA	positive		DDN	ACTN1	no sign
crp	sodA	positive		SHBG	FLNA	no sign
crp	sodB	negative		CBX4	CCNB1	no sign
crp	sohB	negative		AR	GAPDH	no sign
crp	spf	negative		SERPING1	KNG1	no sign
crp	srlA	positive		GSN	VCL	no sign
crp	srlB	positive		JUN	JUNB	no sign
crp	srlD	positive		TGFBR2	AP2B1	no sign
crp	srlE	positive		FGFR1OP	PLK1	no sign
crp	srlR	positive		DPT	FN1	no sign
crp	sucA	positive		MYL1	TPM1	no sign
crp	sucB	positive		MDK	NID1	no sign
crp	sucC	positive		KLF6	CCND1	no sign
crp	sucD	positive		CCNF	CDK1	no sign
crp	tam	positive		TPM3	TPM2	no sign
crp	tdcA	positive		PDE4D	PPP3CA	no sign
crp	tdcB	positive		ITPR1	CDK1	no sign
crp	tdcC	positive		HBG2	HBB	no sign
crp	tdcD	positive		FLNA	ITGB4	no sign
crp	tdcE	positive		CLU	PF4	no sign
crp	tdcF	positive		JUN	VDR	no sign
crp	tdcG	positive		EDNRB	KNG1	no sign
crp	tnaA	positive		EDNRB	EDNRA	no sign
crp	tnaB	positive		FASN	TP63	no sign
crp	tnaC	positive		VIPR1	ADRB2	no sign
crp	trg	positive		CDC20	BUB1	no sign
crp	truB	negative		NCOA3	NR3C1	no sign
crp	trxA	negative		NR1H2	VDR	no sign
crp	ugpA	positive		NEDD4	ADRB2	no sign
crp	ugpB	positive		JUN	STAT6	no sign
crp	ugpC	positive		TPM3	SMAD3	no sign
crp	ugpE	positive		FN1	FGL2	no sign
crp	ugpQ	positive		CDKN2A	ACTB	no sign
crp	uhpT	positive		PLN	ATF3	no sign
crp	uidA	positive		PTGS2	ACSL4	no sign
crp	uidB	positive		BGN	SGCA	no sign
crp	uidC	positive		CKS2	CDK1	no sign
crp	ulaA	positive		BTG2	CCNB1	no sign
crp	ulaB	positive		DYNC1I2	CDK1	no sign
crp	ulaC	positive		DMD	SGCG	no sign
crp	ulaD	positive		MYLPF	MYH2	no sign
crp	ulaE	positive		ZYX	F2R	no sign
crp	ulaF	positive		GAS6	SERPINF2	no sign
crp	uxaA	positive		FERMT2	PALLD	no sign
crp	uxaB	positive		GSK3B	LGALS3	no sign
crp	uxaC	positive		MYL3	MYH2	no sign
crp	uxuA	positive		PLCB1	EDNRA	no sign
crp	uxuB	positive		FEZ1	BRD1	no sign
crp	uxuR	positive		EDNRB	F2R	no sign
crp	xseA	negative		ACTN1	PF4	no sign
crp	xylA	positive		TPM3	CALD1	no sign
crp	xylB	positive		AR	SMAD3	no sign
crp	xylF	positive		ACTA1	VCL	no sign
crp	xylG	positive		PLK1	SPC25	no sign
crp	xylH	positive		SEMG1	FGA	no sign
crp	xylR	positive		ALB	SERPING1	no sign
crp	yaeJ	negative		CKS2	CCNB1	no sign
crp	yaeP	negative		EZH2	CDK1	no sign
crp	yaeQ	negative		GAS6	CLU	no sign
crp	ybiT	positive		LGALS3	LGALS1	no sign
crp	ychH	positive		NR3C1	FKBP4	no sign
crp	yeiW	positive		NR2E1	NR1H2	no sign
crp	yfaE	positive		MYL1	MYH2	no sign
crp	yfiD	positive		EDNRA	KNG1	no sign
crp	yhcH	positive		ROR2	WNT5A	no sign
crp	yiaJ	negative		ACTN1	F5	no sign
crp	yjcH	positive		COL6A2	COL14A1	no sign
crp	ynfK	positive		CALD1	VCL	no sign
crp	zraR	positive		CDC20	SPC25	no sign
crp	zraS	positive		CFD	CLU	no sign
cadC	cadA	positive		ITGA6	LAMA1	no sign
cadC	cadB	positive		KAT5	H2AFV	no sign
caiF	caiA	positive		GJA1	CAV2	no sign
caiF	caiB	positive		ATF3	GSK3B	no sign
caiF	caiC	positive		CNN1	TNNC1	no sign
caiF	caiD	positive		MYO6	OPTN	no sign
caiF	caiE	positive		MYH11	MYH7	no sign
caiF	caiT	positive		DES	DMD	no sign
caiF	fixA	positive		P2RY2	F2RL1	no sign
caiF	fixB	positive		FGFR2	ITGA5	no sign
caiF	fixC	positive		TPM3	TMOD1	no sign
caiF	fixX	positive		F5	FN1	no sign
cbl	ssuA	positive		ACTN1	ADAM12	no sign
cbl	ssuB	positive		SERPING1	F13A1	no sign
cbl	ssuC	positive		MAPK8	F2RL1	no sign
cbl	ssuD	positive		BMP6	BMPR1A	no sign
cbl	ssuE	positive		MYOM1	MYH2	no sign
cbl	tauA	positive		PLSCR1	TRAF4	no sign
cbl	tauB	positive		CAV1	BMX	no sign
cbl	tauC	positive		HSPD1	BAX	no sign
cbl	tauD	positive		NCOA3	CDK19	no sign
cdaR	garD	positive		CAV1	TRPC1	no sign
cdaR	garK	positive		CCL5	KNG1	no sign
cdaR	garL	positive		CASP6	LMNB1	no sign
cdaR	garP	positive		FGFR2	FGF2	no sign
cdaR	garR	positive		LPAR1	ANXA1	no sign
cdaR	gudD	positive		CDKN1C	NR4A2	no sign
cdaR	gudP	positive		FGB	FGL2	no sign
cdaR	gudX	positive		SHBG	ACPP	no sign
cdaR	rnpB	positive		TTN	TMOD1	no sign
cpxR	acrD	positive		CCK	KNG1	no sign
cpxR	aroG	positive		GBP2	EGR1	no sign
cpxR	bacA	positive		HAPLN1	VCAN	no sign
cpxR	baeR	positive		MED12	NCOA3	no sign
cpxR	baeS	positive		NCOA3	MED21	no sign
cpxR	cheA	negative		CBLB	CD79A	no sign
cpxR	cheW	negative		AR	ACTG2	no sign
cpxR	cpxA	positive		FHL1	CBX4	no sign
cpxR	cpxP	positive		ANXA2	HBB	no sign
cpxR	csgA	negative		CFD	ALB	no sign
cpxR	csgB	negative		DMD	PDLIM3	no sign
cpxR	csgC	negative		MYBPC1	MYOM1	no sign
cpxR	csgD	negative		ABL1	FGFR1OP	no sign
cpxR	csgE	negative		GAS6	TGFB3	no sign
cpxR	csgF	negative		DPP4	FN1	no sign
cpxR	csgG	negative		MYBPC1	TPM1	no sign
cpxR	degP	positive		SVIL	KIF22	no sign
cpxR	dsbA	positive		GBP2	IFI27	no sign
cpxR	dsbC	positive		CAV1	CAV2	no sign
cpxR	fabZ	positive		LMOD1	VCL	no sign
cpxR	ftnB	positive		RAP1GAP	CDK1	no sign
cpxR	hha	positive		UBE2C	CCNB1	no sign
cpxR	lpxA	positive		JUN	PTGS2	no sign
cpxR	lpxD	positive		CFD	SERPINF2	no sign
cpxR	mdtA	positive		MYL1	TNNT1	no sign
cpxR	mdtB	positive		VCAN	CCL21	no sign
cpxR	mdtC	positive		ZWINT	CDC20	no sign
cpxR	mdtD	positive		CAV1	EDNRB	no sign
cpxR	motA	negative		FLNA	FLNC	no sign
cpxR	motB	negative		GPC4	BGN	no sign
cpxR	ompC	positive		STAT5A	AGAP2	no sign
cpxR	ompF	negative		DYNC1I1	DNALI1	no sign
cpxR	ppiA	positive		SHBG	ACTB	no sign
cpxR	ppiD	positive		HBD	HBA2	no sign
cpxR	psd	negative		ZWINT	BUB1B	no sign
cpxR	rdoA	positive		IL6ST	ERBB3	no sign
cpxR	rpoE	negative		COL9A2	COL6A2	no sign
cpxR	rpoH	positive		AR	GSN	no sign
cpxR	rseA	negative		FGFR2	EPHA4	no sign
cpxR	rseB	negative		SERPING1	SELP	no sign
cpxR	rseC	negative		ITGA6	BIN1	no sign
cpxR	spy	positive		CFD	F13A1	no sign
cpxR	tomB	positive		LPAR1	F2R	no sign
cpxR	tsr	negative		ACTA1	DMD	no sign
cpxR	ung	negative		CCK	F2R	no sign
cpxR	yccA	positive		TNNC2	TNNT1	no sign
cpxR	ycfS	positive		TPM1	VCL	no sign
cpxR	ydeH	positive		DES	MYBPC1	no sign
cpxR	yebE	positive		TGFB1I1	AR	no sign
cpxR	yidQ	positive		NCOA3	SMAD3	no sign
cpxR	yjeP	negative		FLNA	F3	no sign
cpxR	yqjA	positive		KIF3A	KIF11	no sign
creB	creD	positive		ACTN1	TGFB3	no sign
creB	malE	negative		SLC4A4	SLC9A3R1	no sign
creB	malF	negative		MYOM1	MYH7	no sign
creB	malG	negative		P2RY2	ANXA1	no sign
creB	talA	positive		DTNA	DMD	no sign
csgD	adrA	positive		SEMG1	MFGE8	no sign
csgD	csgA	positive		TRBC1	ALCAM	no sign
csgD	csgB	positive		CXCR4	PTPRC	no sign
csgD	csgC	positive		FN1	CLU	no sign
csgD	fliE	negative		DMD	MYL3	no sign
csgD	fliF	negative		HIST2H4B	KNG1	no sign
csgD	fliG	negative		ATF3	JUNB	no sign
csgD	fliH	negative		KIF5B	SNAP23	no sign
csgD	fliI	negative		TNNC2	MYBPC1	no sign
csgD	fliJ	negative		TNNC2	MYL3	no sign
csgD	fliK	negative		ABI2	KRT15	no sign
csgD	iraP	positive		CLDN5	CLDN3	no sign
csgD	nlpA	positive		FLNA	CEACAM1	no sign
csgD	pepD	negative		FN1	GAS6	no sign
csgD	wrbA	positive		FGA	FGB	no sign
csgD	yccJ	positive		ITGA8	FN1	no sign
csgD	yccT	positive		MYBPC1	TNNT1	no sign
csgD	yhbS	negative		ITGA8	ITGB4	no sign
csgD	yhbT	negative		STAT1	STAT2	no sign
csiR	csiD	negative		SSBP2	LMO2	no sign
csiR	gabD	negative		TOX3	FOS	no sign
csiR	gabP	negative		CFD	SERPING1	no sign
csiR	gabT	negative		ACTB	ATF3	no sign
cspA	gyrA	positive		ANXA2	LAMB2	no sign
cspA	hns	positive		FLNA	RRAS	no sign
cueR	copA	positive		LPAR4	P2RY2	no sign
cueR	cueO	positive		GPC4	HS3ST1	no sign
cueR	moaA	negative		CCK	P2RY2	no sign
cueR	moaB	negative		FHL2	IL6	no sign
cueR	moaC	negative		TPM2	VCL	no sign
cueR	moaD	negative		ACTA1	KAT5	no sign
cueR	moaE	negative		FN1	SERPINF2	no sign
cusR	cusA	positive		CALM3	FKBP4	no sign
cusR	cusB	positive		NR2E1	NR4A2	no sign
cusR	cusC	positive		ANG	FBLN1	no sign
cusR	cusF	positive		MYL3	TMOD1	no sign
cusR	cusS	positive		SMAD3	VDR	no sign
cynR	cynS	positive		MAX	SMAD3	no sign
cynR	cynT	positive		CDKN2A	TP63	no sign
cynR	cynX	positive		KIF3A	AURKA	no sign
cysB	cbl	positive		FLNA	WNT5A	no sign
cysB	cysA	positive		NR2E1	RARB	no sign
cysB	cysC	positive		MYL3	TNNT1	no sign
cysB	cysD	positive		SYNM	BIN1	no sign
cysB	cysH	positive		AR	CCND1	no sign
cysB	cysI	positive		MYH11	MYOM1	no sign
cysB	cysJ	positive		LMOD1	CALD1	no sign
cysB	cysK	positive		KNG1	TGFB3	no sign
cysB	cysM	positive		ACTA1	CALD1	no sign
cysB	cysN	positive		F13A1	TGFB3	no sign
cysB	cysP	positive		AR	KAT5	no sign
cysB	cysU	positive		PTTG1	AURKA	no sign
cysB	cysW	positive		DMD	MYL2	no sign
cysB	hslJ	negative		AR	KLK3	no sign
cysB	ssuA	negative		F5	KNG1	no sign
cysB	ssuB	negative		MYH7	MYL3	no sign
cysB	ssuC	negative		PLN	CALM3	no sign
cysB	ssuD	negative		ACTN1	SERPINF2	no sign
cysB	ssuE	negative		LPAR4	KNG1	no sign
cysB	tauA	positive		UBE2C	PLK1	no sign
cysB	tauB	positive		SLC12A5	WNK1	no sign
cysB	tauC	positive		NCOA3	ETS2	no sign
cysB	tauD	positive		AR	KLK2	no sign
cytR	cdd	negative		BDNF	MAPK8	no sign
cytR	deoA	negative		ABL1	JUN	no sign
cytR	deoB	negative		EDNRA	P2RY2	no sign
cytR	deoC	negative		PF4	KNG1	no sign
cytR	deoD	negative		F5	CLU	no sign
cytR	nupC	negative		TNK2	AXL	no sign
cytR	nupG	negative		ACTN1	FN1	no sign
cytR	ppiA	negative		C1S	SERPING1	no sign
cytR	rpoH	negative		DDN	WWC1	no sign
cytR	tsx	negative		TFAP2A	CITED2	no sign
cytR	udp	negative		TPM2	TMOD1	no sign
dcuR	dctA	positive		TNC	VCAN	no sign
dcuR	dcuB	positive		GSN	FN1	no sign
dcuR	dpiA	positive		GSN	MFGE8	no sign
dcuR	dpiB	positive		MAPK8	NR4A1	no sign
dcuR	frdA	positive		ETS2	FOS	no sign
dcuR	frdB	positive		MYBPC1	TTN	no sign
dcuR	frdC	positive		ACTN1	SPTBN1	no sign
dcuR	frdD	positive		TGFB1I1	VCL	no sign
dcuR	fumB	positive		HMGB2	NR3C1	no sign
deoR	deoA	negative		EZH2	EGR1	no sign
deoR	deoB	negative		CDH1	TTK	no sign
deoR	deoC	negative		TNNT1	TMOD1	no sign
deoR	deoD	negative		FLNA	CCNB1	no sign
deoR	tsx	negative		PLP1	ITGA5	no sign
dgsA	crr	negative		OCLN	ACPP	no sign
dgsA	malT	negative		SIP1	LGALS1	no sign
dgsA	manX	negative		IFITM1	GBP2	no sign
dgsA	manY	negative		JUN	JUND	no sign
dgsA	manZ	negative		FHL1	MYBPC1	no sign
dgsA	ptsG	negative		TNNT1	MYL2	no sign
dgsA	ptsH	negative		FN1	CD79A	no sign
dgsA	ptsI	negative		ATF3	EGR1	no sign
dgsA	ynfK	negative		IFITM3	NAMPT	no sign
dhaR	dhaK	positive		SERPINF2	KLK2	no sign
dhaR	dhaL	positive		TNNC2	TTN	no sign
dhaR	dhaM	positive		CDK1	CCNB1	no sign
dicA	dicB	negative		ZWINT	SMTN	no sign
dicA	insD	negative		FGG	FGL2	no sign
dicA	intQ	negative		FGG	ITGA5	no sign
dicA	ydfD	negative		CALD1	CDK1	no sign
dicA	ydfE	negative		TPX2	AURKA	no sign
dnaA	aldA	negative		MYO6	CALM3	no sign
dnaA	dnaN	negative		JUN	SMAD3	no sign
dnaA	guaA	negative		HSPD1	MAT2A	no sign
dnaA	guaB	negative		BLM	EXO1	no sign
dnaA	polA	positive		KAT5	EDNRA	no sign
dnaA	recF	negative		CALD1	CALM3	no sign
dnaA	rpoH	negative		PTTG1	BUB1B	no sign
dpiA	appY	negative		CDKN1C	HIST2H4B	no sign
dpiA	citC	positive		EDNRA	ANXA1	no sign
dpiA	citD	positive		CCK	ALB	no sign
dpiA	citE	positive		PARP4	AURKA	no sign
dpiA	citF	positive		ACTN1	TTN	no sign
dpiA	citG	positive		TPM3	VCL	no sign
dpiA	citX	positive		MED12	MED21	no sign
dpiA	dpiB	positive		MYL1	MYL9	no sign
dpiA	exuT	positive		ANXA2	IGF1	no sign
dpiA	mdh	positive		EDNRB	P2RY2	no sign
envR	acrA	negative		UBE2C	AURKA	no sign
envR	acrB	negative		FGA	FGL2	no sign
evgA	acrD	positive		DARC	CCL2	no sign
evgA	emrK	positive		GHRHR	ADRB2	no sign
evgA	emrY	positive		JUN	FOSB	no sign
evgA	evgS	positive		ERBB3	FOXA1	no sign
evgA	frc	positive		VCAN	SELP	no sign
evgA	gadE	positive		CCL5	IL6	no sign
evgA	mdtE	positive		CLU	TGFB3	no sign
evgA	mdtF	positive		MYOM1	MYL3	no sign
evgA	ydeO	positive		CYFIP2	ABI2	no sign
evgA	ydeP	positive		FN1	FBLN1	no sign
evgA	yegR	positive		DPYSL3	FERMT2	no sign
evgA	yegZ	positive		CAV1	NOS3	no sign
evgA	yfdX	positive		CCNB1	GAPDH	no sign
exuR	exuT	negative		PBX1	MEIS2	no sign
exuR	uxaA	negative		CDC20	TTK	no sign
exuR	uxaB	negative		TGFB1I1	NR3C1	no sign
exuR	uxaC	negative		GSN	TPM1	no sign
exuR	uxuA	negative		MYOM1	MYL1	no sign
exuR	uxuB	negative		KNG1	ANXA1	no sign
exuR	uxuR	negative		IGF1	IGFBP6	no sign
fnr	ackA	positive		FOS	JUND	no sign
fnr	acnA	negative		RARB	NR4A1	no sign
fnr	acrE	positive		CITED2	STAT6	no sign
fnr	acrF	positive		ACTN1	GAS6	no sign
fnr	adhE	positive		TMOD1	MYL2	no sign
fnr	aer	positive		MED12	CDK19	no sign
fnr	aldA	negative		JUN	FGF2	no sign
fnr	ansB	positive		FGA	ITGA5	no sign
fnr	aspA	positive		TPM2	TNNT1	no sign
fnr	bcsB	positive		S100A2	S100P	no sign
fnr	bcsZ	positive		CLU	KNG1	no sign
fnr	cadC	positive		DDX17	FOS	no sign
fnr	caiA	positive		TNNC2	TPM1	no sign
fnr	caiB	positive		MYO5A	CALM3	no sign
fnr	caiC	positive		ABL1	MAP2K6	no sign
fnr	caiD	positive		FOXA1	CCND1	no sign
fnr	caiE	positive		HBB	HBA2	no sign
fnr	caiF	positive		MYH7	MYL9	no sign
fnr	caiT	positive		TPM1	CNN1	no sign
fnr	ccmA	positive		DDX17	ZWINT	no sign
fnr	ccmB	positive		GSK3B	BAX	no sign
fnr	ccmC	positive		NR2E1	NR4A1	no sign
fnr	ccmD	positive		MAX	HLF	no sign
fnr	ccmE	positive		PARP4	KIF3A	no sign
fnr	ccmF	positive		PARP4	PLK1	no sign
fnr	ccmG	positive		CDK1	LMNB1	no sign
fnr	ccmH	positive		SERPINF2	PF4	no sign
fnr	cheB	positive		DPYSL3	MYO6	no sign
fnr	cheR	positive		DMD	TPM1	no sign
fnr	cheY	positive		PF4	FGF2	no sign
fnr	cheZ	positive		MYBPC1	MYL2	no sign
fnr	citC	negative		CCL5	ANXA1	no sign
fnr	citD	negative		MUC1	GSK3B	no sign
fnr	citE	negative		CORO2A	NR1H2	no sign
fnr	citF	negative		CD14	LTF	no sign
fnr	citG	negative		MAPK8	FAS	no sign
fnr	citX	negative		TEAD4	MYH7	no sign
fnr	cydC	positive		FGB	F13A1	no sign
fnr	cydD	positive		ZWINT	SPC25	no sign
fnr	cyoA	negative		KNG1	F13A1	no sign
fnr	cyoB	negative		COL9A2	COL14A1	no sign
fnr	cyoC	negative		FN1	EGR1	no sign
fnr	cyoD	negative		STAT1	CLU	no sign
fnr	cyoE	negative		F2R	ANXA1	no sign
fnr	cysG	positive		JUN	TPM1	no sign
fnr	dcuA	positive		JUN	TPM2	no sign
fnr	dcuB	positive		KRT18	KRT5	no sign
fnr	dcuC	positive		SMAD3	PYGL	no sign
fnr	dcuR	positive		VIPR1	VIPR2	no sign
fnr	dcuS	positive		MYO10	CALM3	no sign
fnr	dmsA	positive		PLN	SLN	no sign
fnr	dmsB	positive		ATXN3	GSK3B	no sign
fnr	dmsC	positive		F2R	KNG1	no sign
fnr	dmsD	positive		DES	TTN	no sign
fnr	dpiA	negative		GSK3B	CCND1	no sign
fnr	dpiB	negative		F5	F13A1	no sign
fnr	dppA	negative		PTTG1	CDC20	no sign
fnr	dppB	negative		MYH11	MYOM2	no sign
fnr	dppC	negative		LGALS3BP	IL6	no sign
fnr	dppD	negative		SFPQ	NR4A2	no sign
fnr	dppF	negative		TOP2A	JUN	no sign
fnr	emrK	positive		TFRC	LTF	no sign
fnr	emrY	positive		PTPN21	BMX	no sign
fnr	entF	positive		CDK1	CCND1	no sign
fnr	fdhF	positive		F2RL1	KNG1	no sign
fnr	feoA	positive		FHL1	FHL2	no sign
fnr	feoB	positive		CAMK2G	CALM3	no sign
fnr	feoC	positive		TPM3	DMD	no sign
fnr	fepE	positive		MYL9	TP63	no sign
fnr	fes	positive		PF4	ALB	no sign
fnr	fhlA	positive		SMAD3	FOS	no sign
fnr	fixA	positive		CD24	SELP	no sign
fnr	fixB	positive		ALB	KNG1	no sign
fnr	fixC	positive		MAD2L1	BUB1B	no sign
fnr	fixX	positive		DES	MYL2	no sign
fnr	focA	positive		PLK1	OPTN	no sign
fnr	focB	negative		AR	ETV5	no sign
fnr	frdA	positive		ADRB2	VHL	no sign
fnr	frdB	positive		COL4A6	COL14A1	no sign
fnr	frdC	positive		IGHM	IGK@	no sign
fnr	frdD	positive		DPYSL3	ACTC1	no sign
fnr	fumA	negative		DES	CRYAB	no sign
fnr	fumB	positive		LAMA1	LAMB2	no sign
fnr	fumC	negative		IL6ST	IL6	no sign
fnr	gadA	negative		HBG2	HBA2	no sign
fnr	gadW	negative		FERMT2	ILK	no sign
fnr	gadX	negative		MYO6	CALD1	no sign
fnr	garK	positive		TRIM29	KAT5	no sign
fnr	garL	positive		TTN	FHL2	no sign
fnr	garP	positive		PARP4	CALM3	no sign
fnr	garR	positive		ANXA2	CEACAM1	no sign
fnr	gcvH	positive		GAS6	AXL	no sign
fnr	gcvP	positive		SPP1	IGFBP5	no sign
fnr	gcvT	positive		TGFBR2	CCNB2	no sign
fnr	gdhA	positive		LAMA1	ITGB4	no sign
fnr	glpA	positive		RGS10	GNAZ	no sign
fnr	glpB	positive		CALD1	TPM1	no sign
fnr	glpC	positive		TRAF4	KIF11	no sign
fnr	glpQ	positive		ITGA7	ITGB4	no sign
fnr	glpT	positive		PLN	ATP2A2	no sign
fnr	gltB	negative		TNNC2	TPM3	no sign
fnr	gltD	negative		AR	TMPRSS2	no sign
fnr	gltF	negative		UBE2C	PTTG1	no sign
fnr	gnd	negative		MYH11	MYL1	no sign
fnr	hcp	positive		BUB1B	CCNB1	no sign
fnr	hcr	positive		MYLK	MYL9	no sign
fnr	hemA	negative		F5	TGFB3	no sign
fnr	hlyE	positive		TNK2	NEDD4	no sign
fnr	hmp	negative		ERBB3	CDH1	no sign
fnr	hyfA	negative		CDC20	AURKA	no sign
fnr	hyfB	negative		LMOD1	TPM2	no sign
fnr	hyfC	negative		COL9A2	COL11A1	no sign
fnr	hyfD	negative		TNNC2	DMD	no sign
fnr	hyfE	negative		LPAR1	CCL5	no sign
fnr	hyfF	negative		CHST3	VCAN	no sign
fnr	hyfG	negative		TFAP2A	AURKA	no sign
fnr	hyfH	negative		ABL1	KIAA0894	no sign
fnr	hyfI	negative		FN1	VCAN	no sign
fnr	hyfJ	negative		SMAD3	PITX1	no sign
fnr	hyfR	negative		CDK1	GJA1	no sign
fnr	hypB	positive		TGFBR2	CAV1	no sign
fnr	hypC	positive		EYA1	GNAZ	no sign
fnr	hypD	positive		FLNA	FZD2	no sign
fnr	hypE	positive		TTN	TPM1	no sign
fnr	katG	positive		MYOM1	MYL9	no sign
fnr	malP	positive		DMD	TNNT1	no sign
fnr	malQ	positive		HSPD1	NR3C1	no sign
fnr	moaA	positive		TRPC1	FKBP4	no sign
fnr	moaB	positive		SERPINF2	FGA	no sign
fnr	moaC	positive		ACTB	SPTBN2	no sign
fnr	moaD	positive		FOS	VDR	no sign
fnr	moaE	positive		EDNRA	F2RL1	no sign
fnr	moeA	negative		AR	FOXA1	no sign
fnr	moeB	negative		IL15RA	AXL	no sign
fnr	nac	negative		TRPV6	CALM3	no sign
fnr	napA	positive		JUN	CDK1	no sign
fnr	napB	positive		ACTN1	CFD	no sign
fnr	napC	positive		MYH11	MYL9	no sign
fnr	napD	positive		GBP2	STAT1	no sign
fnr	napF	positive		MYO6	ACTC1	no sign
fnr	napG	positive		CACNB2	CACNA1D	no sign
fnr	napH	positive		SVIL	BUB1	no sign
fnr	narG	positive		ANG	ACTC1	no sign
fnr	narH	positive		VCAN	CCL2	no sign
fnr	narI	positive		MYH7	MYLPF	no sign
fnr	narJ	positive		AR	IL6ST	no sign
fnr	narK	positive		KIF5B	SNAP25	no sign
fnr	narL	negative		HIST2H4B	KAT5	no sign
fnr	narX	negative		SERPINF2	FGL2	no sign
fnr	ndh	negative		EZH2	CBX7	no sign
fnr	nikA	positive		LPAR4	CCK	no sign
fnr	nikB	positive		TPM3	MYL2	no sign
fnr	nikC	positive		FN1	NID1	no sign
fnr	nikD	positive		ATF3	SMAD3	no sign
fnr	nikE	positive		F5	ALB	no sign
fnr	nikR	positive		MAPK8	IGF1	no sign
fnr	nirB	positive		TMOD1	TMSB10	no sign
fnr	nirC	positive		AR	SVIL	no sign
fnr	nirD	positive		MYL1	MYL2	no sign
fnr	norV	negative		KIF3A	CDK1	no sign
fnr	norW	negative		CDK1	BAX	no sign
fnr	nrdD	positive		S100A4	TPM1	no sign
fnr	nrdG	positive		ACTN1	F13A1	no sign
fnr	nrfA	positive		FGA	MFGE8	no sign
fnr	nrfB	positive		FLNA	TTN	no sign
fnr	nrfC	positive		CDH1	VCL	no sign
fnr	nrfD	positive		FHL2	ITGA7	no sign
fnr	nrfE	positive		CDK1	KIF11	no sign
fnr	nrfF	positive		AXL	NCK2	no sign
fnr	nrfG	positive		EZH2	CBX4	no sign
fnr	nuoA	negative		LPAR1	EDNRB	no sign
fnr	nuoB	negative		CCNF	CCNB1	no sign
fnr	nuoC	negative		AR	CDK1	no sign
fnr	nuoE	negative		DYNC1I1	BICD1	no sign
fnr	nuoF	negative		ACTA1	PALLD	no sign
fnr	nuoG	negative		CCL5	CXCL2	no sign
fnr	nuoH	negative		CAV1	PDGFRA	no sign
fnr	nuoI	negative		FZD5	GSK3B	no sign
fnr	nuoJ	negative		NR2E1	VDR	no sign
fnr	nuoK	negative		DMD	CDK1	no sign
fnr	nuoL	negative		TNNC2	MYL1	no sign
fnr	nuoM	negative		NFYA	TM7SF2	no sign
fnr	nuoN	negative		TTN	MYOM2	no sign
fnr	ompW	positive		TNC	NT5E	no sign
fnr	ompX	negative		CYR61	ZWINT	no sign
fnr	pepT	positive		KAT5	ACTG2	no sign
fnr	pflB	positive		JUN	NFYA	no sign
fnr	pheM	negative		EPHB6	NCK2	no sign
fnr	phoU	positive		DTNA	SYNM	no sign
fnr	pitA	positive		CHST3	CSPG4	no sign
fnr	prfA	negative		CLU	VHL	no sign
fnr	prmC	negative		MX1	EGR1	no sign
fnr	pstA	positive		ERBB3	EGR1	no sign
fnr	pstB	positive		PDE4D	PPP3CB	no sign
fnr	pstC	positive		TOP2A	BLM	no sign
fnr	pstS	positive		S100A4	MYH2	no sign
fnr	purM	negative		EGR1	DUSP1	no sign
fnr	purN	negative		SERPINF2	KNG1	no sign
fnr	puuA	negative		MYBPC1	TMOD1	no sign
fnr	rimM	negative		ACTN1	PDLIM3	no sign
fnr	rnpB	positive		AR	SLC25A4	no sign
fnr	rplB	positive		PTPRC	LGALS1	no sign
fnr	rplC	positive		TTN	VCL	no sign
fnr	rplD	positive		TNC	ITGA7	no sign
fnr	rplM	negative		CCNB2	CCNB1	no sign
fnr	rplP	positive		NCOA3	STAT6	no sign
fnr	rplS	negative		ABL1	PTPRC	no sign
fnr	rplT	negative		MUC1	CDH1	no sign
fnr	rplV	positive		BAX	SLC25A4	no sign
fnr	rplW	positive		MFGE8	LTF	no sign
fnr	rpmC	positive		MX1	IFI27	no sign
fnr	rpsC	positive		VIPR1	GHRHR	no sign
fnr	rpsI	negative		FN1	TNC	no sign
fnr	rpsJ	positive		TOP2A	VHL	no sign
fnr	rpsP	negative		ACTN1	LDB3	no sign
fnr	rpsQ	positive		LPAR4	LPAR1	no sign
fnr	rpsS	positive		ZWINT	PLK1	no sign
fnr	sdhA	negative		C1S	C1R	no sign
fnr	sdhB	negative		SLC26A3	SIP1	no sign
fnr	sdhC	negative		CYR61	ILK	no sign
fnr	sdhD	negative		SLC9A3R1	PDGFRA	no sign
fnr	sodA	negative		SPTBN1	SPTBN2	no sign
fnr	soxR	negative		DST	ITGB4	no sign
fnr	soxS	negative		AR	FKBP4	no sign
fnr	ssuA	positive		DES	TNNT1	no sign
fnr	ssuB	positive		NR1H2	NR4A1	no sign
fnr	ssuC	positive		FN1	VHL	no sign
fnr	ssuD	positive		NR4A2	RARB	no sign
fnr	ssuE	positive		SPAG5	AURKA	no sign
fnr	sucA	negative		SHBG	ACTG2	no sign
fnr	sucB	negative		TGFBR2	TGFB3	no sign
fnr	sucC	negative		IGK@	ERBB3	no sign
fnr	sucD	negative		IFITM1	EGR1	no sign
fnr	tap	positive		IGK@	ALB	no sign
fnr	tar	positive		GALNT3	MUC1	no sign
fnr	tdcA	positive		KIF3A	PLK1	no sign
fnr	tdcB	positive		CDK1	CCNB2	no sign
fnr	tdcC	positive		CFD	TGFB3	no sign
fnr	tdcD	positive		AP1S2	AP2B1	no sign
fnr	tdcE	positive		DES	MYL1	no sign
fnr	tdcF	positive		NR4A1	VDR	no sign
fnr	tdcG	positive		ERBB3	RRAS	no sign
fnr	tpx	negative		SMAD3	NR3C1	no sign
fnr	trmD	negative		FLNA	TRIO	no sign
fnr	ubiA	negative		ANXA2	COCH	no sign
fnr	ubiC	negative		EDNRB	GNAZ	no sign
fnr	upp	positive		GSTP1	MAPK8	no sign
fnr	uraA	positive		GSN	FGA	no sign
fnr	uxaA	positive		MYBPC1	MYH7	no sign
fnr	uxaC	positive		HSPA1B	GSK3B	no sign
fnr	xdhA	positive		FN1	KNG1	no sign
fnr	xdhB	positive		BUB1	PLK1	no sign
fnr	xdhC	positive		F5	CFD	no sign
fnr	ybdN	positive		MYO6	ACTA1	no sign
fnr	ybdZ	positive		TPM2	TPM1	no sign
fnr	ychO	negative		FGA	F13A1	no sign
fnr	ydeJ	positive		CACNA1C	HSPA2	no sign
fnr	ydhT	positive		TNNC2	TMOD1	no sign
fnr	ydhU	positive		TPX2	KIF11	no sign
fnr	ydhV	positive		NEDD4	MT1E	no sign
fnr	ydhW	positive		GSK3B	ILK	no sign
fnr	ydhX	positive		FZD5	WNT5A	no sign
fnr	ydhY	positive		FHL2	NR4A1	no sign
fnr	yecR	positive		IL10	DUSP1	no sign
fnr	yeiL	negative		F5	SERPINF2	no sign
fnr	yfgF	positive		BUB1	SPC25	no sign
fnr	ygbA	negative		NR4A2	NR4A1	no sign
fnr	yhjA	positive		TNK2	KAT5	no sign
fnr	ynfE	positive		RHOB	ARHGEF17	no sign
fnr	ynfF	positive		MYOM2	MYH2	no sign
fnr	ynfG	positive		FHL2	CCND1	no sign
fnr	ynfH	positive		ACTA1	CNN1	no sign
fnr	yqjI	positive		CCNF	CCNB2	no sign
fnr	ysgA	negative		CAMTA1	CALM3	no sign
fnr	ytfE	negative		SPP1	FGF2	no sign
fnr	zwf	negative		NDRG1	EGR1	no sign
fabR	fabA	negative		MAX	NFYA	no sign
fabR	fabB	negative		CDK1	AURKA	no sign
fadR	fabA	positive		PTTG1	CDK1	no sign
fadR	fabB	positive		SPP1	ITGA5	no sign
fadR	fadA	negative		SHBG	MT1F	no sign
fadR	fadB	negative		MAP2K6	BGN	no sign
fadR	fadD	negative		NCOA3	CDKN3	no sign
fadR	fadE	negative		PLCB1	EDNRB	no sign
fadR	fadH	negative		CYR61	CAV1	no sign
fadR	fadI	negative		MYL3	MYL9	no sign
fadR	fadJ	negative		ANXA2	CALM3	no sign
fadR	fadL	negative		FBLN1	VCAN	no sign
fadR	iclR	positive		F5	GAS6	no sign
fadR	uspA	negative		STAT5A	DUSP3	no sign
feaR	feaB	positive		RBPMS	VHL	no sign
fhlA	fdhF	positive		F2R	F2RL1	no sign
fhlA	focB	positive		MYH11	VCL	no sign
fhlA	hycA	positive		FGG	FGB	no sign
fhlA	hycB	positive		FLNA	VHL	no sign
fhlA	hycC	positive		AR	HOXB13	no sign
fhlA	hycD	positive		FGFR1OP	CDK1	no sign
fhlA	hycE	positive		CACNB2	HSPA2	no sign
fhlA	hycF	positive		IL15RA	IL15	no sign
fhlA	hycG	positive		CALD1	ACTA2	no sign
fhlA	hycH	positive		ACTN1	ALB	no sign
fhlA	hycI	positive		GHRHR	VIPR2	no sign
fhlA	hydN	positive		S100A9	S100A8	no sign
fhlA	hyfA	positive		MAGEA12	STAT5A	no sign
fhlA	hyfB	positive		MYH11	MYLPF	no sign
fhlA	hyfC	positive		PAM	KALRN	no sign
fhlA	hyfD	positive		KIAA0894	INSM1	no sign
fhlA	hyfE	positive		CDK19	MED21	no sign
fhlA	hyfF	positive		MAX	MXD4	no sign
fhlA	hyfG	positive		UBE2C	BUB1B	no sign
fhlA	hyfH	positive		ZYX	ILK	no sign
fhlA	hyfI	positive		ACTB	VCL	no sign
fhlA	hyfJ	positive		LGALS3BP	LGALS1	no sign
fhlA	hyfR	positive		FN1	CFD	no sign
fhlA	hypA	positive		ZBTB1	AR	no sign
fhlA	hypB	positive		KAT5	NR3C1	no sign
fhlA	hypC	positive		FZD2	SFRP1	no sign
fhlA	hypD	positive		UBD	MAD2L1	no sign
fhlA	hypE	positive		ADAM2	CRYAB	no sign
fhlA	hypF	positive		S100A4	CDH1	no sign
fis	acnB	negative		CDKN2A	GAPDH	no sign
fis	acs	negative		CALM3	TRPC1	no sign
fis	actP	negative		ITK	GATA3	no sign
fis	adhE	positive		KNG1	CXCL2	no sign
fis	aldB	negative		CALD1	MYLK	no sign
fis	ansB	negative		TFRC	SH3GLB1	no sign
fis	apaG	positive		TPM3	MYL3	no sign
fis	apaH	positive		BGN	VCAN	no sign
fis	argU	positive		GATA3	LMO2	no sign
fis	argW	positive		MYLPF	MYL9	no sign
fis	argX	positive		MYBPC1	MYOM2	no sign
fis	bglB	negative		TGFBR2	CLU	no sign
fis	bglF	negative		ITPR1	CALM3	no sign
fis	bglG	negative		EGR1	VDR	no sign
fis	carA	positive		FLNC	SGCG	no sign
fis	carB	positive		LGALS3BP	LGALS3	no sign
fis	cspI	negative		PTGS2	CAV1	no sign
fis	cysG	negative		FGA	LTF	no sign
fis	deoA	positive		SERPINF2	FGB	no sign
fis	deoB	positive		PPP3CB	JUN	no sign
fis	deoC	positive		CCK	ANXA1	no sign
fis	deoD	positive		ANXA2	STAT6	no sign
fis	dmsA	negative		HBB	ALB	no sign
fis	dmsB	negative		LMO2	ISL1	no sign
fis	dmsC	negative		CALD1	PALLD	no sign
fis	dps	negative		KLF6	CDH1	no sign
fis	dusB	negative		PALLD	ACTA2	no sign
fis	fadA	positive		FGFR1	EPHA4	no sign
fis	fadB	positive		KAT5	ZEB1	no sign
fis	flxA	positive		ACTN1	SERPING1	no sign
fis	fumB	negative		ITGA6	FN1	no sign
fis	gadA	negative		FBLN1	FGB	no sign
fis	gadB	negative		P2RY2	KNG1	no sign
fis	gadC	negative		JUN	STAT1	no sign
fis	gadX	negative		SERPINF2	ALB	no sign
fis	glcC	negative		TNNT1	TPM1	no sign
fis	glnA	positive		MSMB	CRISP3	no sign
fis	glnG	positive		FN1	ITGA5	no sign
fis	glnL	positive		LPAR1	CXCL2	no sign
fis	glnQ	negative		PTPRC	DPP4	no sign
fis	glpA	positive		ALB	F13A1	no sign
fis	glpB	positive		CAMK2G	RRAD	no sign
fis	glpC	positive		CDK1	SLC9A3R1	no sign
fis	glpQ	positive		FGFR2	FGF7	no sign
fis	glpT	positive		COL11A1	COL14A1	no sign
fis	gltX	negative		KIAA0894	VCL	no sign
fis	glyT	positive		MAPK8	SMAD3	no sign
fis	glyU	positive		PLCB1	SLC9A3R1	no sign
fis	guaA	negative		S100A2	FKBP4	no sign
fis	guaB	negative		TOP2A	GSK3B	no sign
fis	gyrA	negative		DMD	CALM3	no sign
fis	gyrB	negative		ANXA2	ALB	no sign
fis	hisR	positive		BIN1	SH3GLB1	no sign
fis	hlyE	negative		FN1	FGA	no sign
fis	hns	positive		MX1	GBP2	no sign
fis	hupA	positive		TENC1	AXL	no sign
fis	hupB	negative		STARD13	SMARCD3	no sign
fis	hyaA	negative		DPYSL3	CALD1	no sign
fis	hyaB	negative		CTNND2	CDH1	no sign
fis	hyaC	negative		DMD	MYL1	no sign
fis	hyaD	negative		MYBPC1	MYL3	no sign
fis	hyaE	negative		FGB	NID1	no sign
fis	hyaF	negative		TNNC2	TNNC1	no sign
fis	infB	positive		MDK	TSPAN1	no sign
fis	katE	negative		CACNB2	CACNA1C	no sign
fis	leuP	positive		JUN	NR3C1	no sign
fis	leuW	positive		ZWINT	LMNB1	no sign
fis	leuX	positive		MYH11	MYL3	no sign
fis	lpd	positive		ITGA8	ITGA5	no sign
fis	malE	positive		MYBPC1	TPM2	no sign
fis	malF	positive		PF4	SERPING1	no sign
fis	malG	positive		IGK@	F3	no sign
fis	marA	positive		LAMB2	ALB	no sign
fis	marB	positive		CCNB1	GADD45G	no sign
fis	marR	positive		SNAP25	YKT6	no sign
fis	mazG	positive		LPAR4	EDNRB	no sign
fis	metY	positive		DYNC1I1	SPTBN2	no sign
fis	mglA	negative		JUN	MAP2K6	no sign
fis	mglC	negative		CDC20	PLK1	no sign
fis	msrA	negative		GSK3B	MAP1B	no sign
fis	mtlA	negative		CDKN2A	AURKA	no sign
fis	mtlD	negative		MX1	BLM	no sign
fis	mtlR	negative		CAV1	FASN	no sign
fis	nanA	negative		DDX17	ZFP36	no sign
fis	nanE	negative		ALDH3A2	ADH5	no sign
fis	nanK	negative		TPM2	MYL2	no sign
fis	nanT	negative		VHL	NR4A1	no sign
fis	narG	negative		SMAD3	JUND	no sign
fis	narH	negative		ITGA5	ITGA7	no sign
fis	narI	negative		PF4	TGFB3	no sign
fis	narJ	negative		MATN3	MATN2	no sign
fis	narK	negative		BDNF	NOS3	no sign
fis	nirB	negative		CDKN1C	CCND1	no sign
fis	nirC	negative		JUN	CCL2	no sign
fis	nirD	negative		DIS3	ZFP36	no sign
fis	nrdA	positive		TPM3	TPM1	no sign
fis	nrdB	positive		SMAD3	ZEB1	no sign
fis	nrfA	negative		BUB1B	SPC25	no sign
fis	nrfB	negative		SHBG	ACTA2	no sign
fis	nrfC	negative		IFITM1	MX1	no sign
fis	nrfD	negative		TTN	MYL1	no sign
fis	nrfE	negative		IFITM1	IFI27	no sign
fis	nrfF	negative		JUN	ETS2	no sign
fis	nrfG	negative		PLK1	CCNB1	no sign
fis	nuoA	positive		TTN	MYL2	no sign
fis	nuoB	positive		INSM1	CCND1	no sign
fis	nuoC	positive		ITGA8	TNC	no sign
fis	nuoE	positive		PHKA2	PYGL	no sign
fis	nuoF	positive		F2R	P2RY2	no sign
fis	nuoG	positive		DMD	TMOD1	no sign
fis	nuoH	positive		ITGA6	ITGA5	no sign
fis	nuoI	positive		CHST3	BGN	no sign
fis	nuoJ	positive		CDC20	BUB1B	no sign
fis	nuoK	positive		SGCA	SGCG	no sign
fis	nuoL	positive		SHBG	PTGDS	no sign
fis	nuoM	positive		AP2B1	BUB1B	no sign
fis	nuoN	positive		ETS2	NR3C1	no sign
fis	nusA	positive		NFYA	FASN	no sign
fis	ogt	negative		GPC4	FGF2	no sign
fis	osmE	negative		ACTN1	ANG	no sign
fis	osmY	negative		CLU	F13A1	no sign
fis	pdxA	positive		CDKN3	CDK1	no sign
fis	pflB	negative		GAS6	ALB	no sign
fis	pnp	positive		IFI27	EGR1	no sign
fis	proK	positive		GSK3B	BICD1	no sign
fis	proL	positive		STAT1	ATF3	no sign
fis	proM	positive		CCNE2	CDK1	no sign
fis	proP	positive		FN1	ITGA7	no sign
fis	pyrD	negative		AR	NDRG1	no sign
fis	queA	positive		TPM3	LMOD1	no sign
fis	rbfA	positive		DYNC1I2	SPTBN2	no sign
fis	rplM	negative		TTN	TNNT1	no sign
fis	rpsI	negative		TNC	TNNC1	no sign
fis	rpsO	positive		FGFR1	TRPC1	no sign
fis	rrfA	positive		KRT18	USH2A	no sign
fis	rrlA	positive		JUN	GSK3B	no sign
fis	rrsC	positive		MYO6	PALLD	no sign
fis	rrsG	positive		CFD	PF4	no sign
fis	rrsH	positive		LMOD1	TPM1	no sign
fis	serT	positive		LPAR1	P2RY2	no sign
fis	sra	positive		CDKN2A	ACLY	no sign
fis	thrT	positive		GSK3B	VHL	no sign
fis	thrU	positive		FLNA	SVIL	no sign
fis	thrV	positive		DYNC1I2	FGFR1OP	no sign
fis	thrW	positive		MAPK8	DUSP8	no sign
fis	trg	positive		UGT2B15	FOXA1	no sign
fis	trmA	positive		SMAD3	GSK3B	no sign
fis	truB	positive		MYH7	MYH2	no sign
fis	tyrU	positive		FLNA	VCL	no sign
fis	xylF	negative		STAT6	IL15	no sign
fis	xylG	negative		PPP3CA	RCAN2	no sign
fis	xylH	negative		RARB	VDR	no sign
fis	xylR	negative		BUB1	BUB1B	no sign
fis	yeaR	negative		FGG	SERPINF2	no sign
fis	yfaE	positive		DES	TPM2	no sign
fis	yfiD	positive		JUND	FOSB	no sign
fis	yhcH	negative		PF4	VCAN	no sign
fis	yjcH	negative		AR	CUX2	no sign
fis	yoaG	negative		TPM2	MYL1	no sign
fucR	fucI	positive		SPP1	FN1	no sign
fucR	fucK	positive		PLK1	AURKA	no sign
fucR	fucP	positive		JUN	FHL2	no sign
fucR	fucU	positive		CALM3	KCNN4	no sign
fur	aspC	negative		MYL1	MYL3	no sign
fur	cirA	negative		MYH11	CALD1	no sign
fur	cyoA	negative		MYH11	TPM1	no sign
fur	cyoB	negative		P2RY2	SLC9A3R1	no sign
fur	cyoC	negative		BPTF	MAZ	no sign
fur	cyoD	negative		HBD	HBB	no sign
fur	cyoE	negative		MYLPF	MYL1	no sign
fur	entA	negative		F2R	CD14	no sign
fur	entB	negative		BMX	CBLB	no sign
fur	entC	negative		CALM3	TPM1	no sign
fur	entD	negative		FN1	SMAD3	no sign
fur	entE	negative		DST	KRT5	no sign
fur	entF	negative		PLCB1	GNAZ	no sign
fur	exbB	negative		FZD5	FZD7	no sign
fur	exbD	negative		CDK1	PLK1	no sign
fur	fecA	negative		GSN	ACTA1	no sign
fur	fecB	negative		AR	FOS	no sign
fur	fecC	negative		ABL1	ABI2	no sign
fur	fecD	negative		ILK	ITGA5	no sign
fur	fecE	negative		ABL1	NCOA3	no sign
fur	fecI	negative		PABPC1	ZFP36	no sign
fur	fecR	negative		SHBG	MXD4	no sign
fur	feoA	negative		TTN	MYL3	no sign
fur	feoB	negative		MEF2C	ISL1	no sign
fur	feoC	negative		MAX	KAT5	no sign
fur	fepA	negative		ADCY9	GNAZ	no sign
fur	fepB	negative		STAT5A	NR3C1	no sign
fur	fepC	negative		ACTB	KAT5	no sign
fur	fepD	negative		PF4	F13A1	no sign
fur	fepE	negative		RARB	NR1H2	no sign
fur	fepG	negative		PHF8	ZNF711	no sign
fur	fes	negative		GPR162	CD79A	no sign
fur	fhuA	negative		CALD1	TPM2	no sign
fur	fhuB	negative		TNNT1	TNNC1	no sign
fur	fhuC	negative		ITPR1	TRPC1	no sign
fur	fhuD	negative		ILK	VCL	no sign
fur	fhuE	negative		FOS	JUNB	no sign
fur	fhuF	negative		IGF1	IGFBP4	no sign
fur	fiu	negative		FGFR2	STAT5A	no sign
fur	flhC	negative		DYNC1I2	PLK1	no sign
fur	flhD	negative		IGF1	GJA1	no sign
fur	fnr	negative		ALOX15	IL6	no sign
fur	ftnA	positive		EDNRB	ANXA1	no sign
fur	fumB	positive		FZD2	WNT5A	no sign
fur	fumC	negative		EDNRB	F2RL1	no sign
fur	garK	negative		MYO6	CDH1	no sign
fur	garL	negative		TPM3	TNNT1	no sign
fur	garP	negative
fur	garR	negative
fur	glnD	negative
fur	gltB	negative
fur	gltD	negative
fur	gltF	negative
fur	gnd	negative
fur	gpmA	negative
fur	gspC	negative
fur	gspD	negative
fur	gspE	negative
fur	gspF	negative
fur	gspG	negative
fur	gspH	negative
fur	gspI	negative
fur	gspJ	negative
fur	gspK	negative
fur	gspL	negative
fur	gspM	negative
fur	gspO	negative
fur	hmp	negative
fur	katE	negative
fur	katG	negative
fur	metH	negative
fur	metJ	negative
fur	mntH	negative
fur	nac	negative
fur	ndh	negative
fur	nrdE	negative
fur	nrdF	negative
fur	nrdH	negative
fur	nrdI	negative
fur	ompF	positive
fur	oppA	negative
fur	oppB	negative
fur	oppC	negative
fur	oppD	negative
fur	oppF	negative
fur	purR	negative
fur	pyrC	negative
fur	rcnA	negative
fur	rcnR	positive
fur	rnpB	negative
fur	rpoS	negative
fur	ryhB	negative
fur	sdhA	positive
fur	sdhB	positive
fur	sdhC	positive
fur	sdhD	positive
fur	sodA	negative
fur	sodB	positive
fur	soxR	negative
fur	sucA	positive
fur	sucB	positive
fur	sucC	positive
fur	sucD	positive
fur	sufA	negative
fur	sufB	negative
fur	sufC	negative
fur	sufD	negative
fur	sufE	negative
fur	sufS	negative
fur	ybdZ	negative
fur	ydfN	negative
fur	yfiD	negative
fur	ygaC	negative
fur	yhhY	negative
fur	yjjZ	negative
fur	yqjH	negative
fur	zwf	negative
gadE	cyoA	positive
gadE	cyoB	positive
gadE	cyoC	positive
gadE	cyoD	positive
gadE	cyoE	positive
gadE	fabZ	positive
gadE	fliC	positive
gadE	gadB	positive
gadE	gadC	positive
gadE	gadW	positive
gadE	gadX	positive
gadE	gltB	positive
gadE	gltD	positive
gadE	gltF	positive
gadE	gnd	positive
gadE	hdeA	positive
gadE	hdeB	positive
gadE	hdeD	positive
gadE	lpxA	positive
gadE	lpxD	positive
gadE	lrp	positive
gadE	mdtE	positive
gadE	mdtF	positive
gadE	purA	positive
gadE	rcsA	positive
gadE	yhiD	positive
gadW	dctR	negative
gadW	gadY	negative
gadW	mdtE	positive
gadW	mdtF	positive
gadW	slp	negative
gadX	amtB	positive
gadX	asnB	positive
gadX	btuB	negative
gadX	cadA	positive
gadX	cadB	positive
gadX	dctR	positive
gadX	gadA	positive
gadX	gadB	positive
gadX	gadC	positive
gadX	gadY	positive
gadX	glnK	positive
gadX	hdeD	positive
gadX	hns	positive
gadX	lon	positive
gadX	mdtE	positive
gadX	mdtF	positive
gadX	murI	negative
gadX	rpoS	positive
gadX	slp	positive
gadX	uspE	positive
gadX	ybaS	positive
gadX	ybaT	positive
galR	galP	negative
galR	galS	negative
galR	mglA	negative
galR	mglB	negative
galR	mglC	negative
galS	galP	negative
galS	mglA	negative
galS	mglB	negative
galS	mglC	negative
gatR	gatA	negative
gatR	gatB	negative
gatR	gatC	negative
gatR	gatD	negative
gatR	gatY	negative
gatR	gatZ	negative
gcvA	gcvB	positive
glcC	glcA	positive
glcC	glcB	positive
glcC	glcD	positive
glcC	glcF	positive
glcC	glcG	positive
glpR	glpA	negative
glpR	glpB	negative
glpR	glpC	negative
glpR	glpD	negative
glpR	glpF	negative
glpR	glpK	negative
glpR	glpQ	negative
glpR	glpT	negative
glpR	glpX	negative
gntR	eda	negative
gntR	edd	negative
gntR	gntK	negative
gntR	gntT	negative
gntR	gntU	negative
gntR	gntX	negative
gntR	idnD	negative
gntR	idnK	negative
gntR	idnO	negative
gntR	idnR	negative
gntR	idnT	negative
gntR	nfuA	negative
gutM	gutQ	positive
gutM	srlA	positive
gutM	srlB	positive
gutM	srlD	positive
gutM	srlE	positive
gutM	srlR	positive
hcaR	hcaB	positive
hcaR	hcaC	positive
hcaR	hcaD	positive
hcaR	hcaE	positive
hcaR	hcaF	positive
hdfR	flhC	negative
hdfR	flhD	negative
hdfR	gltB	positive
hdfR	gltD	positive
hdfR	gltF	positive
hipB	hipA	negative
hyfR	focB	positive
hyfR	hyfA	positive
hyfR	hyfB	positive
hyfR	hyfC	positive
hyfR	hyfD	positive
hyfR	hyfE	positive
hyfR	hyfF	positive
hyfR	hyfG	positive
hyfR	hyfH	positive
hyfR	hyfI	positive
hyfR	hyfJ	positive
iclR	aceA	negative
iclR	aceB	negative
iclR	aceK	negative
idnR	gntK	negative
idnR	gntU	negative
idnR	idnD	positive
idnR	idnK	positive
idnR	idnO	positive
idnR	idnT	positive
iscR	erpA	negative
iscR	hyaA	negative
iscR	hyaB	negative
iscR	hyaC	negative
iscR	hyaD	negative
iscR	hyaE	negative
iscR	hyaF	negative
iscR	iscA	negative
iscR	iscS	negative
iscR	iscU	negative
iscR	napA	negative
iscR	napB	negative
iscR	napC	negative
iscR	napD	negative
iscR	napF	negative
iscR	napG	negative
iscR	napH	negative
iscR	nfuA	negative
iscR	nrdE	positive
iscR	nrdF	positive
iscR	nrdH	positive
iscR	nrdI	positive
iscR	rnlA	negative
iscR	sufA	positive
iscR	sufB	positive
iscR	sufC	positive
iscR	sufD	positive
iscR	sufE	positive
iscR	sufS	positive
iscR	ydiU	positive
kdgR	eda	negative
kdgR	edd	negative
kdpE	kdpA	positive
kdpE	kdpB	positive
kdpE	kdpC	positive
kdpE	kdpF	positive
lacI	lacA	negative
lacI	lacY	negative
lacI	lacZ	negative
leuO	bglB	positive
leuO	bglF	positive
leuO	bglG	positive
leuO	bglJ	positive
leuO	cadC	negative
leuO	dsrA	negative
leuO	leuA	positive
leuO	leuB	positive
leuO	leuC	positive
leuO	leuD	positive
leuO	leuL	positive
leuO	yjjQ	positive
lexA	cho	negative
lexA	ddlB	negative
lexA	dinB	negative
lexA	dinD	negative
lexA	dinF	negative
lexA	dinG	negative
lexA	dinI	negative
lexA	dinJ	negative
lexA	dinQ	negative
lexA	dnaG	negative
lexA	ftsA	negative
lexA	ftsI	negative
lexA	ftsK	negative
lexA	ftsL	negative
lexA	ftsQ	negative
lexA	ftsW	negative
lexA	ftsZ	negative
lexA	hokE	negative
lexA	insK	negative
lexA	lpxC	negative
lexA	mraY	negative
lexA	murC	negative
lexA	murD	negative
lexA	murE	negative
lexA	murF	negative
lexA	murG	negative
lexA	phr	negative
lexA	polB	negative
lexA	recA	negative
lexA	recN	negative
lexA	recX	negative
lexA	rpoD	negative
lexA	rpsU	negative
lexA	ruvA	negative
lexA	ruvB	negative
lexA	sbmC	negative
lexA	ssb	negative
lexA	sulA	negative
lexA	symE	negative
lexA	tisB	negative
lexA	umuC	negative
lexA	umuD	negative
lexA	uvrA	negative
lexA	uvrB	negative
lexA	uvrC	negative
lexA	uvrD	negative
lexA	uvrY	negative
lexA	yafN	negative
lexA	yafO	negative
lexA	yafP	negative
lexA	yafQ	negative
lexA	ybfE	negative
lexA	ydjM	negative
lexA	yebG	negative
lrhA	fimE	positive
lrhA	flhC	negative
lrhA	flhD	negative
lrp	adhE	negative
lrp	aidB	negative
lrp	argO	positive
lrp	aroA	positive
lrp	avtA	negative
lrp	cadA	positive
lrp	cadB	positive
lrp	csiD	positive
lrp	fimA	positive
lrp	fimC	positive
lrp	fimD	positive
lrp	fimE	positive
lrp	fimF	positive
lrp	fimG	positive
lrp	fimH	positive
lrp	fimI	positive
lrp	gabD	positive
lrp	gabP	positive
lrp	gabT	positive
lrp	gcvH	positive
lrp	gcvP	positive
lrp	gcvT	positive
lrp	gltB	positive
lrp	gltD	positive
lrp	gltF	positive
lrp	hdeA	negative
lrp	hdeB	negative
lrp	ilvA	negative
lrp	ilvD	negative
lrp	ilvE	negative
lrp	ilvH	positive
lrp	ilvI	positive
lrp	ilvL	negative
lrp	ilvM	negative
lrp	kbl	positive
lrp	livF	negative
lrp	livG	negative
lrp	livH	negative
lrp	livJ	negative
lrp	livK	negative
lrp	livM	negative
lrp	lysP	positive
lrp	lysU	negative
lrp	malT	positive
lrp	micF	negative
lrp	ompC	negative
lrp	ompF	positive
lrp	oppA	negative
lrp	oppB	negative
lrp	oppC	negative
lrp	oppD	negative
lrp	oppF	negative
lrp	osmY	negative
lrp	rrfA	negative
lrp	rrlA	negative
lrp	rrsG	negative
lrp	rrsH	negative
lrp	sdaA	negative
lrp	serC	positive
lrp	stpA	positive
lrp	tdh	positive
lrp	thrV	negative
lrp	yeiL	positive
lrp	yhiD	negative
lrp	yojI	positive
lsrR	lsrA	negative
lsrR	lsrB	negative
lsrR	lsrC	negative
lsrR	lsrD	negative
lsrR	lsrF	negative
lsrR	lsrG	negative
lsrR	lsrK	negative
lsrR	tam	negative
lysR	lysA	positive
malI	malX	negative
malI	malY	negative
malT	lamB	positive
malT	malE	positive
malT	malF	positive
malT	malG	positive
malT	malK	positive
malT	malM	positive
malT	malP	positive
malT	malQ	positive
malT	malS	positive
malT	malZ	positive
marA	acnA	positive
marA	acrA	positive
marA	acrB	positive
marA	dctR	negative
marA	fpr	positive
marA	fumC	positive
marA	hdeA	negative
marA	hdeB	negative
marA	inaA	positive
marA	marB	positive
marA	micF	positive
marA	nfo	positive
marA	nfsA	positive
marA	nfsB	positive
marA	poxB	positive
marA	pqiA	positive
marA	pqiB	positive
marA	purA	negative
marA	putA	positive
marA	rfaZ	positive
marA	rimK	positive
marA	slp	negative
marA	sodA	positive
marA	tolC	positive
marA	ybaO	positive
marA	ybjC	positive
marA	ybjN	positive
marA	ygiB	positive
marA	ygiC	positive
marA	yhiD	negative
marA	yncE	positive
marA	zwf	positive
marR	marB	negative
mcbR	mcbA	negative
mcbR	yciE	positive
mcbR	yciF	positive
mcbR	yciG	positive
metJ	ahpC	negative
metJ	ahpF	negative
metJ	folE	negative
metJ	metA	negative
metJ	metB	negative
metJ	metC	negative
metJ	metE	negative
metJ	metF	negative
metJ	metI	negative
metJ	metK	negative
metJ	metL	negative
metJ	metN	negative
metJ	metQ	negative
metJ	metR	negative
metJ	yeiB	negative
metR	hmp	positive
metR	metE	positive
metR	metH	positive
mhpR	mhpA	positive
mhpR	mhpB	positive
mhpR	mhpC	positive
mhpR	mhpD	positive
mhpR	mhpE	positive
mhpR	mhpF	positive
mlrA	cadC	positive
mlrA	csgD	positive
mlrA	csgE	positive
mlrA	csgF	positive
mlrA	csgG	positive
mlrA	rplU	positive
mlrA	rpmA	positive
mlrA	yrbA	positive
mngR	mngA	negative
mngR	mngB	negative
mntR	dps	negative
mntR	mntH	negative
modE	ccmA	positive
modE	ccmB	positive
modE	ccmC	positive
modE	ccmD	positive
modE	ccmE	positive
modE	ccmF	positive
modE	ccmG	positive
modE	ccmH	positive
modE	deoA	negative
modE	deoB	negative
modE	deoC	negative
modE	deoD	negative
modE	dmsA	negative
modE	dmsB	negative
modE	dmsC	negative
modE	hycA	positive
modE	hycB	positive
modE	hycC	positive
modE	hycD	positive
modE	hycE	positive
modE	hycF	positive
modE	hycG	positive
modE	hycH	positive
modE	hycI	positive
modE	moaA	positive
modE	moaB	positive
modE	moaC	positive
modE	moaD	positive
modE	moaE	positive
modE	modA	negative
modE	modB	negative
modE	modC	negative
modE	napA	positive
modE	napB	positive
modE	napC	positive
modE	napD	positive
modE	napF	positive
modE	napG	positive
modE	napH	positive
modE	narL	positive
modE	narX	positive
modE	oppA	negative
modE	oppB	negative
modE	oppC	negative
modE	oppD	negative
modE	oppF	negative
mprA	acrA	negative
mprA	acrB	negative
mprA	emrA	negative
mprA	emrB	negative
mprA	nmpC	negative
mtlR	mtlA	negative
mtlR	mtlD	negative
nac	asnC	negative
nac	codA	positive
nac	codB	positive
nac	gabD	positive
nac	gabP	positive
nac	gabT	positive
nac	gdhA	negative
nac	gltB	negative
nac	gltD	negative
nac	gltF	negative
nac	mioC	negative
nac	mnmG	negative
nac	nupC	positive
nac	serA	negative
nadR	nadA	negative
nadR	nadB	negative
nadR	pncB	negative
nadR	pnuC	negative
nagC	chbA	negative
nagC	chbB	negative
nagC	chbC	negative
nagC	chbF	negative
nagC	chbG	negative
nagC	chbR	negative
nagC	creA	negative
nagC	creB	negative
nagC	creC	negative
nagC	creD	negative
nagC	crr	negative
nagC	dinI	negative
nagC	fimB	positive
nagC	galP	negative
nagC	manX	negative
nagC	manY	negative
nagC	manZ	negative
nagC	nagA	negative
nagC	nagB	negative
nagC	nagD	negative
nagC	nagE	negative
nagC	nanC	negative
[truncated: 689 more rows]
