# Supplementary material for: Inferring interaction type in gene regulatory networks using co-expression data
Source: Algorithms Mol Biol. 2015 Jul 8;10:23. doi: 10.1186/s13015-015-0054-4 (PMC4495944; doi:10.1186/s13015-015-0054-4)
Supplement: Additional file 3: — Prostate cancer GRN. 454 SIREN predicted interactions, not present in the STRING database. [file 13015_2015_54_MOESM3_ESM.xlsx]

## Sheet: Sheet1
gene1	gene2	SIREN
ADRB2	SLC9A3R1	0.238041
JUNB	JUND	0.285458
TPM3	MYL1	0.362097
DMD	TTN	0.286249
CKS2	CCNB2	0.209877
KRT18	DSP	0.203259
KRT18	SVIL	-0.27502
IGF1	FGF2	0.233915
TPM2	RRAD	0.541399
GAS6	SERPING1	0.430423
ACTN1	CLU	0.530292
PBX1	NR3C1	0.257329
FERMT2	ACTA2	0.693801
TNNC2	TPM2	0.371056
ACTN1	ILK	0.605708
CFD	GAS6	0.227824
TCF21	CRYAB	0.221631
SERPINF2	CLU	0.168916
DMD	TPM2	0.623466
ATP2A2	SLN	0.263673
DPYSL3	PALLD	0.790032
TPM3	TTN	0.434358
COL4A6	COL6A2	0.178664
MYH11	LMOD1	0.720777
AR	ERBB3	0.163026
IL6ST	OSMR	0.24784
ANGPT1	ITGA5	0.168795
ITGA5	ITGB4	0.215675
LRIG1	ERBB3	0.30105
RBPMS	PITX1	0.194857
MYLK	MYL2	0.163925
TPM2	MYL3	0.30113
KRT18	KRT15	-0.163567
MYOM1	MYLPF	0.204535
TPM3	ACTA1	0.374734
DES	MYL3	0.211992
UBE2C	CDC20	0.189146
ACTN1	PALLD	0.615684
ACTA1	TPM2	0.591139
GPC4	CSPG4	0.203293
CDC20	MAD2L1	0.185753
CYR61	PTGS2	0.281887
MYBPC1	MYL1	0.19182
FGFR1	FGF2	0.196942
TPM2	PDLIM7	0.474621
PLN	CAMK2G	0.293779
JUNB	FOSB	0.46173
MX1	TRPC1	0.184067
TGFB1I1	TRAF4	-0.215327
ITPR1	PDE5A	0.20982
CALM3	AURKA	-0.169719
PTPRC	CD3D	0.240375
MYH11	TPM2	0.613092
JUNB	IL6	0.210052
MYH11	TPM3	0.167126
MYL9	MYH2	0.215461
RAP1GAP	GNAZ	-0.265872
HSPD1	ALDH2	-0.241846
SHBG	CLDN4	0.179521
DES	TPM3	0.194878
ATF3	JUND	0.429255
MYH7	MYOM2	0.273907
LPAR1	EDNRA	0.158486
AR	GSK3B	0.264529
PBX1	MEIS1	0.558612
MYL1	TMOD1	0.195585
DPYSL3	ACTA1	0.373464
TGFB1I1	ILK	0.73334
CLU	SERPING1	0.479053
TNNC2	MYL2	0.367651
FN1	F13A1	0.226195
FBLN1	NID1	0.277133
ADH5	TP63	0.241542
LPAR1	CCL21	0.263518
DMD	SGCA	0.390909
FGFR1	NEDD4	0.211688
DES	TMOD1	0.234667
JUN	EGR1	0.392787
ACTB	SMAD3	0.292772
PLK1	TERF1	0.180077
TPM1	MYL2	0.229252
DES	TNNC2	0.287209
DES	SYNM	0.649515
ACTA1	ACTC1	0.535024
MYOM1	MYOM2	0.374562
SVIL	NR3C1	0.178927
CALD1	FERMT2	0.561232
TPM2	TTN	0.396757
ACTC1	PALLD	0.518211
SERPINF2	TGFB3	0.175891
MYLPF	MYL3	0.368954
FN1	SERPING1	0.307504
MYH11	MYH2	0.161656
MEF2C	HLF	0.216096
CDK1	BUB1	0.160208
MYL3	MYL2	0.389416
MYH7	MYL1	0.571107
RGS10	IFI27	-0.159556
TAGLN	CNN1	0.751251
DDX17	SF1	0.298044
MYH11	RHOB	0.237406
NEDD4	GJA1	0.328907
FHL1	TTN	0.361402
TGFBR2	TGFBR3	0.327315
CAV1	GJA1	0.500803
FEZ1	WWC1	-0.180226
ACTN1	ZYX	0.433155
UBE2C	CDK1	0.206937
OCLN	CAV1	-0.200123
CDC20	TK1	0.215423
AP2B1	BUB1	0.158215
DES	TPM1	0.694141
GSN	VCL	0.492743
JUN	JUNB	0.369683
DPT	FN1	0.271618
MYL1	TPM1	0.189855
KLF6	CCND1	0.214845
TPM3	TPM2	0.316186
FLNA	ITGB4	0.290206
EDNRB	EDNRA	0.270854
FASN	TP63	-0.168509
VIPR1	ADRB2	0.184057
FN1	FGL2	0.233485
CKS2	CDK1	0.206737
DMD	SGCG	0.214109
MYLPF	MYH2	0.247783
FERMT2	PALLD	0.912822
MYL3	MYH2	0.402748
PLCB1	EDNRA	0.251992
ACTA1	VCL	0.401275
CKS2	CCNB1	0.229936
EZH2	CDK1	0.22235
GAS6	CLU	0.562441
LGALS3	LGALS1	0.333832
MYL1	MYH2	0.39322
CALD1	VCL	0.489578
CFD	CLU	0.330701
GJA1	CAV2	0.482595
MYH11	MYH7	0.203995
DES	DMD	0.610803
FGFR2	ITGA5	0.193058
TPM3	TMOD1	0.164238
SERPING1	F13A1	0.289439
MYOM1	MYH2	0.416735
CAV1	TRPC1	0.426506
FGFR2	FGF2	0.168932
AR	ACTG2	-0.173452
DMD	PDLIM3	0.643372
MYBPC1	MYOM1	0.247652
GAS6	TGFB3	0.234495
SVIL	KIF22	-0.213836
GBP2	IFI27	0.243362
CAV1	CAV2	0.473883
LMOD1	VCL	0.641991
UBE2C	CCNB1	0.282853
JUN	PTGS2	0.175604
MYL1	TNNT1	0.503143
CAV1	EDNRB	0.26085
FLNA	FLNC	0.583642
HBD	HBA2	0.294663
ZWINT	BUB1B	0.278452
IL6ST	ERBB3	-0.256355
AR	GSN	-0.196227
SERPING1	SELP	0.208045
ACTA1	DMD	0.449613
TNNC2	TNNT1	0.39958
TPM1	VCL	0.640262
ACTN1	TGFB3	0.295081
SLC4A4	SLC9A3R1	0.264597
MYOM1	MYH7	0.479577
DTNA	DMD	0.420749
CXCR4	PTPRC	0.278794
FN1	CLU	0.367443
DMD	MYL3	0.207019
ATF3	JUNB	0.375352
KIF5B	SNAP23	0.180728
TNNC2	MYL3	0.357975
FN1	GAS6	0.291227
ITGA8	FN1	0.245984
SSBP2	LMO2	0.207061
CFD	SERPING1	0.380805
FLNA	RRAS	0.648796
TPM2	VCL	0.619618
FN1	SERPINF2	0.222928
CALM3	FKBP4	-0.164139
MYL3	TMOD1	0.248666
MAX	SMAD3	0.165227
MYL3	TNNT1	0.402331
SYNM	BIN1	0.33854
MYH11	MYOM1	0.228837
LMOD1	CALD1	0.458322
ACTA1	CALD1	0.312885
DMD	MYL2	0.263116
AR	KLK3	0.160647
MYH7	MYL3	0.366235
PLN	CALM3	0.445337
UBE2C	PLK1	0.172178
SLC12A5	WNK1	0.200659
AR	KLK2	0.204891
F5	CLU	-0.216012
ACTN1	FN1	0.362109
C1S	SERPING1	0.777038
TPM2	TMOD1	0.305116
GSN	FN1	0.389722
GSN	MFGE8	0.369676
MYBPC1	TTN	0.162058
TGFB1I1	VCL	0.706376
PLP1	ITGA5	0.221924
IFITM1	GBP2	0.390471
JUN	JUND	0.408073
TNNT1	MYL2	0.583551
ATF3	EGR1	0.358523
IFITM3	NAMPT	0.268764
TNNC2	TTN	0.346591
CDK1	CCNB1	0.275956
ZWINT	SMTN	-0.171318
TPX2	AURKA	0.199748
MYO6	CALM3	-0.259264
CALD1	CALM3	0.473189
PTTG1	BUB1B	0.166675
ACTN1	TTN	0.177695
TPM3	VCL	0.21354
MYL1	MYL9	0.207224
UBE2C	AURKA	0.221548
JUN	FOSB	0.611493
ERBB3	FOXA1	0.370271
CLU	TGFB3	0.205827
MYOM1	MYL3	0.398122
FN1	FBLN1	0.345667
DPYSL3	FERMT2	0.78273
PBX1	MEIS2	0.441616
GSN	TPM1	0.518946
MYOM1	MYL1	0.481395
IGF1	IGFBP6	0.305179
FOS	JUND	0.451847
ACTN1	GAS6	0.544056
TMOD1	MYL2	0.173483
TPM2	TNNT1	0.371887
S100A2	S100P	0.292961
TNNC2	TPM1	0.220478
HBB	HBA2	0.756231
MYH7	MYL9	0.224898
TPM1	CNN1	0.800548
DDX17	ZWINT	0.237306
CDK1	LMNB1	0.173875
DPYSL3	MYO6	-0.232455
DMD	TPM1	0.671853
MYBPC1	MYL2	0.158383
TEAD4	MYH7	0.22193
ZWINT	SPC25	0.161198
VIPR1	VIPR2	0.179756
PLN	SLN	0.292344
DES	TTN	0.299238
GSK3B	CCND1	0.186977
PTTG1	CDC20	0.172772
MYH11	MYOM2	0.202329
FHL1	FHL2	0.379128
CAMK2G	CALM3	0.385621
TPM3	DMD	0.253461
MYL9	TP63	0.25454
DES	MYL2	0.351367
COL4A6	COL14A1	0.203459
IGHM	IGK@	0.71831
DPYSL3	ACTC1	0.483434
DES	CRYAB	0.599147
FERMT2	ILK	0.513612
MYO6	CALD1	-0.213934
ANXA2	CEACAM1	0.299155
GAS6	AXL	0.366724
RGS10	GNAZ	-0.224486
CALD1	TPM1	0.720346
ITGA7	ITGB4	0.16581
PLN	ATP2A2	0.641949
TNNC2	TPM3	0.329834
UBE2C	PTTG1	0.182414
MYH11	MYL1	0.190403
MYLK	MYL9	0.644751
ERBB3	CDH1	0.385759
LMOD1	TPM2	0.646039
TNNC2	DMD	0.318582
TFAP2A	AURKA	0.166192
SMAD3	PITX1	0.228894
TGFBR2	CAV1	0.344996
EYA1	GNAZ	0.346408
FLNA	FZD2	0.166371
TTN	TPM1	0.215261
MYOM1	MYL9	0.293809
DMD	TNNT1	0.215901
HSPD1	NR3C1	-0.263207
TRPC1	FKBP4	-0.158734
ACTB	SPTBN2	-0.170694
EDNRA	F2RL1	-0.172166
AR	FOXA1	0.181663
IL15RA	AXL	0.186922
ACTN1	CFD	0.207369
MYH11	MYL9	0.867057
MYO6	ACTC1	-0.162285
MYH7	MYLPF	0.332118
AR	IL6ST	-0.159637
HIST2H4B	KAT5	0.174624
EZH2	CBX7	-0.183212
TPM3	MYL2	0.465512
FN1	NID1	0.272812
AR	SVIL	-0.173167
MYL1	MYL2	0.5801
S100A4	TPM1	0.253004
FLNA	TTN	0.160312
CDH1	VCL	-0.203477
FHL2	ITGA7	0.294303
CDK1	KIF11	0.172391
LPAR1	EDNRB	0.184138
AR	CDK1	0.16945
ACTA1	PALLD	0.363842
TNNC2	MYL1	0.411385
TTN	MYOM2	0.257509
TNC	NT5E	0.390919
DTNA	SYNM	0.479981
CHST3	CSPG4	0.400482
PDE4D	PPP3CB	0.251964
S100A4	MYH2	0.254
EGR1	DUSP1	0.367486
MYBPC1	TMOD1	0.217497
ACTN1	PDLIM3	0.484609
TTN	VCL	0.207393
TNC	ITGA7	0.312931
CCNB2	CCNB1	0.175664
BAX	SLC25A4	-0.181425
MX1	IFI27	0.165829
FN1	TNC	0.395663
ACTN1	LDB3	0.400521
C1S	C1R	0.77714
SPTBN1	SPTBN2	-0.160806
DST	ITGB4	0.219991
DES	TNNT1	0.19211
SPAG5	AURKA	0.17452
TGFBR2	TGFB3	0.284355
CFD	TGFB3	0.249057
DES	MYL1	0.261975
EDNRB	GNAZ	0.283615
MYBPC1	MYH7	0.182421
HSPA1B	GSK3B	0.189246
MYO6	ACTA1	-0.227099
TPM2	TPM1	0.644444
CACNA1C	HSPA2	0.170487
TNNC2	TMOD1	0.223279
TPX2	KIF11	0.239876
NR4A2	NR4A1	0.538609
MYOM2	MYH2	0.187542
ACTA1	CNN1	0.42064
CDK1	AURKA	0.171952
PTTG1	CDK1	0.205778
NCOA3	CDKN3	0.195266
CYR61	CAV1	0.181665
ANXA2	CALM3	0.199788
F5	GAS6	-0.159858
F2R	F2RL1	0.178366
MYH11	VCL	0.591663
AR	HOXB13	0.311824
FGFR1OP	CDK1	0.245695
CACNB2	HSPA2	0.290705
CALD1	ACTA2	0.554228
S100A9	S100A8	0.260028
UBE2C	BUB1B	0.274459
ZYX	ILK	0.400506
ACTB	VCL	0.451306
FN1	CFD	0.17066
S100A4	CDH1	-0.325397
CALM3	TRPC1	0.258843
CALD1	MYLK	0.664996
TPM3	MYL3	0.39754
BGN	VCAN	0.238413
TGFBR2	CLU	0.377732
ITPR1	CALM3	0.466299
FLNC	SGCG	0.245084
LGALS3BP	LGALS3	0.166218
CCK	ANXA1	0.336004
ANXA2	STAT6	0.175016
LMO2	ISL1	0.194406
CALD1	PALLD	0.564884
PALLD	ACTA2	0.672278
FGFR1	EPHA4	0.275911
ACTN1	SERPING1	0.361529
TNNT1	TPM1	0.158974
FN1	ITGA5	0.308966
CAMK2G	RRAD	0.249265
KIAA0894	VCL	0.57113
TOP2A	GSK3B	0.159684
DMD	CALM3	0.411233
BIN1	SH3GLB1	0.316281
MX1	GBP2	0.275771
TENC1	AXL	0.340448
STARD13	SMARCD3	0.197501
DPYSL3	CALD1	0.577401
DMD	MYL1	0.256398
TNNC2	TNNC1	0.380144
ZWINT	LMNB1	0.234513
ITGA8	ITGA5	0.169629
MYBPC1	TPM2	0.15802
DYNC1I1	SPTBN2	-0.177563
CDKN2A	AURKA	0.185517
CAV1	FASN	-0.193295
ALDH3A2	ADH5	0.238082
TPM2	MYL2	0.456813
ITGA5	ITGA7	0.418985
TPM3	TPM1	0.180655
SMAD3	ZEB1	0.225043
IFITM1	MX1	0.374909
TTN	MYL1	0.527046
IFITM1	IFI27	0.293107
TTN	MYL2	0.533671
ITGA8	TNC	0.218233
DMD	TMOD1	0.238369
SGCA	SGCG	0.218069
ETS2	NR3C1	0.276181
NFYA	FASN	0.184567
GPC4	FGF2	0.223359
CDKN3	CDK1	0.204985
CCNE2	CDK1	0.17784
FN1	ITGA7	0.419964
AR	NDRG1	0.228787
TPM3	LMOD1	0.205367
TTN	TNNT1	0.57082
FGFR1	TRPC1	0.198755
MYO6	PALLD	-0.216269
LMOD1	TPM1	0.677628
GSK3B	VHL	0.185563
FLNA	SVIL	0.437638
MYH7	MYH2	0.367791
FLNA	VCL	0.597065
DES	TPM2	0.71143
JUND	FOSB	0.564976
TPM2	MYL1	0.443873
MYL1	MYL3	0.376852
MYH11	CALD1	0.649794
MYH11	TPM1	0.92014
BPTF	MAZ	0.219498
HBD	HBB	0.304082
MYLPF	MYL1	0.404106
CALM3	TPM1	0.546652
FN1	SMAD3	0.189512
DST	KRT5	0.546382
PLCB1	GNAZ	0.236098
GSN	ACTA1	0.337128
ILK	ITGA5	0.357501
TTN	MYL3	0.370456
ADCY9	GNAZ	0.288732
CALD1	TPM2	0.457251
TNNT1	TNNC1	0.493843
ITPR1	TRPC1	0.394609
ILK	VCL	0.550037
FOS	JUNB	0.434126
IGF1	GJA1	0.252572
EDNRB	F2RL1	-0.168324
TPM3	TNNT1	0.446406
